# Supplementary material for: The burden of rare protein-truncating genetic variants on human lifespan
Source: Nat Aging. 2022 Mar 3;2(4):289–94. doi: 10.1038/s43587-022-00182-3 (PMC10154195; doi:10.1038/s43587-022-00182-3)
Supplement: Supplementary file 2 — Supplementary Table 1. Supplementary Tables 1–8. [file 43587_2022_182_MOESM2_ESM.xlsx]

## Sheet: Table 1
Gene	Survival phenotype	N carriers (combined)	N PTVs (combined)	HR (discovery)	P (discovery)	HR (combined)	P (combined)
BRCA2	All proband	1013	235	2.57462	3.53793e-21	2.50632	7.14e-29
	Females	527	167	3.03649	8.20455e-14	3.17039	4.77e-22
	Males	486	157	2.29128	1.00462e-09	2.11402	4.18606e-11
	Combined parents	1005	234	1.5998	2.30341e-22	1.55557	2.78e-28
	Mothers	988	232	1.60301	4.70442e-26	1.53965	2.8e-31
	Father	975	225	1.20623	1.34836e-05	1.19044	7.30651e-07
BRCA1	All proband	411	130	2.36371	8.02828e-07	2.55407	4.12287e-13
	Females	194	78	3.8082	5.91031e-07	4.97609	4.92634e-19
	Males	217	88	1.83941	0.00797737	1.68207	0.00516103
	Combined parents	399	127	1.40777	5.25707e-05	1.39525	3.16714e-07
	Mothers	392	127	1.64268	5.35331e-11	1.61525	3.79375e-16
	Father	390	123	1.04112	0.580842	1.01185	0.837331
TET2	All proband	928	555	1.76296	8.0579e-10	1.83638	9.4369e-15
	Females	479	330	1.47799	0.0234961	1.58659	0.000785764
	Males	449	320	1.9087	3.07736e-09	1.98447	7.50733e-13
	Combined parents	917	548	0.946955	0.223563	0.963974	0.340228
	Mothers	901	541	0.954928	0.282519	0.965052	0.331594
	Father	886	529	0.968893	0.430336	1.00925	0.788313
ATM	All proband	1008	277	1.65291	5.26385e-05	1.90287	1.07389e-11
	Females	556	181	1.51948	0.0367219	1.65171	0.00143105
	Males	452	180	1.75121	0.00039785	2.0777	6.52927e-10
	Combined parents	995	273	1.16595	0.00219735	1.1444	0.00143563
	Mothers	979	271	1.13753	0.00641036	1.11713	0.00528596
	Father	960	266	1.09476	0.0372512	1.10814	0.00466486
PPM1D	All proband	173	63	2.72023	1.24996e-08	1.94818	0.000248144
	Females	76	38	3.35057	1.35566e-05	2.3953	0.00250607
	Males	97	50	2.41444	0.000107662	1.7336	0.0190511
	Combined parents	168	62	1.04144	0.686234	1.22144	0.0228791
	Mothers	165	62	1.00383	0.968543	1.11484	0.198131
	Father	161	59	1.07671	0.419255	1.18104	0.0405129
DEDD2	All proband	21	12	5.42636	0.00340782	2.96611	0.0597084
	Females	12	8	3.56507	0.203814	2.18399	0.434762
	Males	9	6	7.32066	0.00489817	3.60078	0.0700972
	Combined parents	21	12	2.657	0.00119267	1.20207	0.491093
	Mothers	21	12	4.20208	2.27608e-07	1.36308	0.215387
	Father	20	12	1.18771	0.551257	0.911913	0.712258

## Sheet: ST1 List of PTVs
Supplementary Table 1. Full list of PTVs and Clinvar annotations in 28 genes where PTV-burden was nominally significantly associated (P<0.0001) with survival in at least one of the six survival outcomes
Gene	Chromosome	Position	Reference allele	Alternate allele	Transcript consequence	Amino acid change	Number of carriers	Clinvar ID	Clinvar disease names	Clinvar clinical significance
ATM	11	108227636	AC	A	frameshift_variant	L/X	1
ATM	11	108227673	CAT	C	frameshift_variant	H/X	1	662558	Ataxia-telangiectasia_syndrome	Pathogenic
ATM	11	108227691	C	T	stop_gained	R/*	1	232248	Ataxia-telangiectasia_syndrome|Hereditary_cancer-predisposing_syndrome|not_provided	Pathogenic
ATM	11	108227692	GAA	G	frameshift_variant,splice_region_variant	RK/RX	1
ATM	11	108227698	T	C	splice_donor_variant	NA	1	655274	Ataxia-telangiectasia_syndrome|Hereditary_cancer-predisposing_syndrome	Pathogenic/Likely_pathogenic
ATM	11	108227806	C	T	stop_gained	R/*	3	3025	Ataxia-telangiectasia_syndrome|Hereditary_cancer-predisposing_syndrome|Familial_cancer_of_breast|not_provided	Pathogenic/Likely_pathogenic
ATM	11	108227838	GCATT	G	frameshift_variant	HS/X	6	186975	Ataxia-telangiectasia_syndrome|Hereditary_cancer-predisposing_syndrome|not_provided	Pathogenic
ATM	11	108227873	G	A	stop_gained	W/*	8	127341	Ataxia-telangiectasia_syndrome|Hereditary_cancer-predisposing_syndrome|Familial_cancer_of_breast|Breast_cancer,_susceptibility_to|not_provided	Pathogenic
ATM	11	108227889	G	A	splice_donor_variant	NA	1	220177	Ataxia-telangiectasia_syndrome	Likely_pathogenic
ATM	11	108229207	CAG	C	frameshift_variant	TE/TX	1	569567	Ataxia-telangiectasia_syndrome|Hereditary_cancer-predisposing_syndrome	Pathogenic
ATM	11	108229240	CAGCCTCA	C	frameshift_variant	SAS/X	1
ATM	11	108235674	AC	A	frameshift_variant	P/X	3
ATM	11	108235783	ATTCT	A	frameshift_variant	IL/X	2	490572	Ataxia-telangiectasia_syndrome|Hereditary_cancer-predisposing_syndrome|not_provided	Pathogenic
ATM	11	108235804	TG	T	frameshift_variant	W/X	1	941908	Ataxia-telangiectasia_syndrome	Pathogenic
ATM	11	108235806	G	A	stop_gained	W/*	2	825099	Hereditary_cancer-predisposing_syndrome	Pathogenic
ATM	11	108235814	TATCTC	T	frameshift_variant	ISQ/IX	7	185501	Ataxia-telangiectasia_syndrome|Hereditary_cancer-predisposing_syndrome|not_provided	Pathogenic/Likely_pathogenic
ATM	11	108235832	T	A	stop_gained,splice_region_variant	L/*	1
ATM	11	108243951	A	T	splice_acceptor_variant	NA	1	802722	Ataxia-telangiectasia_syndrome	Uncertain_significance
ATM	11	108243952	G	A	splice_acceptor_variant	NA	2	375250	Ataxia-telangiectasia_syndrome	Uncertain_significance
ATM	11	108243962	CTG	C	frameshift_variant	SV/SX	1	825448	Hereditary_cancer-predisposing_syndrome	Pathogenic
ATM	11	108243969	C	G	stop_gained	Y/*	5	184787	Ataxia-telangiectasia_syndrome|Hereditary_cancer-predisposing_syndrome|not_provided	Pathogenic/Likely_pathogenic
ATM	11	108243992	C	G	stop_gained	S/*	2
ATM	11	108243994	CA	C	frameshift_variant	Q/X	5
ATM	11	108244000	G	GT	frameshift_variant	V/VX	1
ATM	11	108244025	T	TA	frameshift_variant	I/IX	1
ATM	11	108244089	CT	C	frameshift_variant	F/X	2	188895	Ataxia-telangiectasia_syndrome|Hereditary_cancer-predisposing_syndrome|not_provided	Pathogenic/Likely_pathogenic
ATM	11	108244119	GTAATC	G	splice_donor_variant,intron_variant	NA	5	220323	Ataxia-telangiectasia_syndrome|Hereditary_cancer-predisposing_syndrome|not_specified	Likely_benign
ATM	11	108244786	A	G	splice_acceptor_variant	NA	2	280786	Ataxia-telangiectasia_syndrome|not_provided	Likely_pathogenic
ATM	11	108244789	C	T	stop_gained,splice_region_variant	Q/*	1	449343	Ataxia-telangiectasia_syndrome|not_provided	Pathogenic/Likely_pathogenic
ATM	11	108244821	CT	C	frameshift_variant	L/X	1
ATM	11	108244833	T	TA	frameshift_variant	-/X	1	835979	Ataxia-telangiectasia_syndrome|Hereditary_cancer-predisposing_syndrome	Pathogenic
ATM	11	108244873	C	T	stop_gained	R/*	5	216024	Ataxia-telangiectasia_syndrome|Hereditary_cancer-predisposing_syndrome|not_provided	Pathogenic
ATM	11	108244874	GA	G	frameshift_variant	R/X	1
ATM	11	108244912	CT	C	frameshift_variant	L/X	21	141742	Ataxia-telangiectasia_syndrome|Hereditary_cancer-predisposing_syndrome|not_provided	Pathogenic
ATM	11	108244946	CT	C	frameshift_variant	S/X	23	220121	Ataxia-telangiectasia_syndrome|Hereditary_cancer-predisposing_syndrome	Pathogenic
ATM	11	108244954	G	T	stop_gained	E/*	1	234216	Ataxia-telangiectasia_syndrome|Hereditary_cancer-predisposing_syndrome|not_provided	Pathogenic/Likely_pathogenic
ATM	11	108244968	AT	A	frameshift_variant	L/X	1
ATM	11	108244988	AT	A	frameshift_variant	Y/X	3	630896	Ataxia-telangiectasia_syndrome|Hereditary_cancer-predisposing_syndrome	Pathogenic
ATM	11	108245005	G	T	stop_gained	G/*	1
ATM	11	108246963	G	T	splice_acceptor_variant	NA	1	418911	Ataxia-telangiectasia_syndrome|Hereditary_cancer-predisposing_syndrome|not_provided	Pathogenic
ATM	11	108247004	CT	C	frameshift_variant	L/X	1	628218	Hereditary_cancer-predisposing_syndrome	Pathogenic
ATM	11	108247028	GAT	G	frameshift_variant	I/X	1
ATM	11	108247085	CAAAG	C	frameshift_variant	KE/X	4	135731	Ataxia-telangiectasia_syndrome|Hereditary_cancer-predisposing_syndrome|not_provided	Pathogenic/Likely_pathogenic
ATM	11	108248931	A	G	splice_acceptor_variant	NA	1
ATM	11	108248975	T	TA	stop_gained,frameshift_variant	Y/*	7	480878	Ataxia-telangiectasia_syndrome|Hereditary_cancer-predisposing_syndrome|not_provided	Pathogenic/Likely_pathogenic
ATM	11	108248990	AG	A	frameshift_variant	R/X	1	524409	Ataxia-telangiectasia_syndrome	Pathogenic
ATM	11	108249004	T	TA	frameshift_variant	-/X	1
ATM	11	108249023	AG	A	frameshift_variant	R/X	5	141887	Ataxia-telangiectasia_syndrome|Hereditary_cancer-predisposing_syndrome|not_provided	Pathogenic
ATM	11	108249054	TAA	T	frameshift_variant	IK/IX	1	933642	Ataxia-telangiectasia_syndrome	Pathogenic
ATM	11	108249068	C	T	stop_gained	Q/*	4
ATM	11	108249102	G	A	stop_gained,splice_region_variant	W/*	3	127334	Ataxia-telangiectasia_syndrome|Hereditary_cancer-predisposing_syndrome|not_provided	Pathogenic/Likely_pathogenic
ATM	11	108250700	G	A	splice_acceptor_variant	NA	1	556721	Ataxia-telangiectasia_syndrome	Likely_pathogenic
ATM	11	108250705	C	T	stop_gained	Q/*	1	236671	Ataxia-telangiectasia_syndrome|Hereditary_cancer-predisposing_syndrome	Conflicting_interpretations_of_pathogenicity
ATM	11	108250727	C	A	stop_gained	S/*	1
ATM	11	108250752	CTG	C	frameshift_variant	C/X	12	141241	Ataxia-telangiectasia_syndrome|Hereditary_cancer-predisposing_syndrome|not_provided	Pathogenic/Likely_pathogenic
ATM	11	108250804	C	T	stop_gained	R/*	4	127337	Ataxia-telangiectasia_syndrome|Hereditary_cancer-predisposing_syndrome|Breast_cancer,_susceptibility_to|not_provided	Pathogenic/Likely_pathogenic
ATM	11	108250819	AC	A	frameshift_variant	T/X	27	141474	Ataxia-telangiectasia_syndrome|Hereditary_cancer-predisposing_syndrome|not_provided	Pathogenic/Likely_pathogenic
ATM	11	108250830	GT	G	frameshift_variant	L/X	1	545887	not_provided	Likely_pathogenic
ATM	11	108250834	C	T	stop_gained	R/*	2	219999	Ataxia-telangiectasia_syndrome|Hereditary_cancer-predisposing_syndrome|Familial_cancer_of_breast	Pathogenic
ATM	11	108250861	C	T	stop_gained	Q/*	4	233553	Ataxia-telangiectasia_syndrome|Hereditary_cancer-predisposing_syndrome|not_provided	Pathogenic
ATM	11	108250866	CAA	C	frameshift_variant	K/X	15	140889	Ataxia-telangiectasia_syndrome|Hereditary_cancer-predisposing_syndrome|not_provided	Pathogenic/Likely_pathogenic
ATM	11	108250889	C	G	stop_gained	S/*	1	187204	Hereditary_cancer-predisposing_syndrome	Pathogenic
ATM	11	108250907	T	G	stop_gained	L/*	1	453367	Ataxia-telangiectasia_syndrome|Hereditary_cancer-predisposing_syndrome|Familial_cancer_of_breast|not_provided	Pathogenic/Likely_pathogenic
ATM	11	108251025	CAG	C	frameshift_variant	R/X	53	127340	Seizures|Ataxia-telangiectasia_syndrome|Hereditary_cancer-predisposing_syndrome|Familial_cancer_of_breast|not_provided	Pathogenic
ATM	11	108251029	G	T	stop_gained	E/*	1	932535	not_provided	Pathogenic
ATM	11	108251037	G	A	stop_gained	W/*	1
ATM	11	108251966	G	A	stop_gained	W/*	3	184782	Ataxia-telangiectasia_syndrome|Hereditary_cancer-predisposing_syndrome	Pathogenic
ATM	11	108252009	GA	G	frameshift_variant	E/X	3
ATM	11	108252871	CTG	C	frameshift_variant	C/X	2	919711	Hereditary_cancer-predisposing_syndrome	Pathogenic
ATM	11	108252888	A	AT	frameshift_variant	N/NX	1	185810	Ataxia-telangiectasia_syndrome|Hereditary_cancer-predisposing_syndrome	Pathogenic
ATM	11	108252896	C	T	stop_gained	Q/*	4
ATM	11	108252908	G	T	stop_gained	E/*	2
ATM	11	108252914	T	G	splice_donor_variant	NA	5	141939	Ataxia-telangiectasia_syndrome|Hereditary_cancer-predisposing_syndrome|not_provided	Pathogenic/Likely_pathogenic
ATM	11	108253833	A	T	stop_gained	K/*	1	246276	Ataxia-telangiectasia_syndrome|Hereditary_cancer-predisposing_syndrome|not_provided	Pathogenic/Likely_pathogenic
ATM	11	108253866	CT	C	frameshift_variant	L/X	1
ATM	11	108253914	A	T	stop_gained	R/*	1
ATM	11	108254013	C	T	stop_gained	Q/*	1	186167	Ataxia-telangiectasia_syndrome|Hereditary_cancer-predisposing_syndrome|Familial_cancer_of_breast|not_provided	Pathogenic/Likely_pathogenic
ATM	11	108256214	GA	G	frameshift_variant,splice_region_variant	I/X	4	371408	Ataxia-telangiectasia_syndrome	Pathogenic/Likely_pathogenic
ATM	11	108256225	C	G	stop_gained	S/*	1	370600	Ataxia-telangiectasia_syndrome	Likely_pathogenic
ATM	11	108256237	TC	T	frameshift_variant	V/X	1
ATM	11	108257511	ACT	A	frameshift_variant	T/X	24	141325	Ataxia-telangiectasia_syndrome|Hereditary_cancer-predisposing_syndrome|not_provided	Pathogenic/Likely_pathogenic
ATM	11	108257607	G	A	splice_donor_variant	NA	3	490469	Ataxia-telangiectasia_syndrome|Hereditary_cancer-predisposing_syndrome	Likely_pathogenic
ATM	11	108259035	C	A	stop_gained	S/*	13	187556	Ataxia-telangiectasia_syndrome|Hereditary_cancer-predisposing_syndrome|not_provided	Pathogenic
ATM	11	108259074	T	G	stop_gained,splice_region_variant	L/*	2	821323	Hereditary_cancer-predisposing_syndrome	Pathogenic
ATM	11	108259077	T	C	splice_donor_variant	NA	1
ATM	11	108267165	TTGAAGGC	T	splice_acceptor_variant,coding_sequence_variant,intron_variant	NA	1
ATM	11	108267182	CA	C	frameshift_variant	K/X	12	420009	Ataxia-telangiectasia_syndrome|not_provided	Pathogenic
ATM	11	108267210	G	GA	frameshift_variant	E/EX	1	646712	Ataxia-telangiectasia_syndrome|Hereditary_cancer-predisposing_syndrome	Pathogenic
ATM	11	108267233	TG	T	frameshift_variant	G/X	1
ATM	11	108267253	AG	A	frameshift_variant	E/X	1
ATM	11	108267287	C	A	stop_gained	Y/*	1	265570	Ataxia-telangiectasia_syndrome|not_provided	Pathogenic/Likely_pathogenic
ATM	11	108267303	A	AGT	frameshift_variant	S/SX	1
ATM	11	108267344	T	C	splice_donor_variant	NA	2	127357	Ataxia-telangiectasia_syndrome|Hereditary_cancer-predisposing_syndrome|Familial_cancer_of_breast|not_provided	Pathogenic/Likely_pathogenic
ATM	11	108268448	C	T	stop_gained	Q/*	1	524364	Ataxia-telangiectasia_syndrome	Pathogenic
ATM	11	108268560	T	G	stop_gained	L/*	4	186898	Ataxia-telangiectasia_syndrome|Hereditary_cancer-predisposing_syndrome	Pathogenic/Likely_pathogenic
ATM	11	108271062	A	T	splice_acceptor_variant	NA	1
ATM	11	108271063	G	A	splice_acceptor_variant	NA	1
ATM	11	108271077	T	G	stop_gained	L/*	1
ATM	11	108271147	G	A	splice_donor_variant	NA	1	141182	Ataxia-telangiectasia_syndrome|Hereditary_cancer-predisposing_syndrome|Familial_cancer_of_breast|not_specified|not_provided	Pathogenic/Likely_pathogenic
ATM	11	108271279	C	T	stop_gained	Q/*	1
ATM	11	108271386	T	TA	frameshift_variant	-/X	3
ATM	11	108271406	G	A	stop_gained,splice_region_variant	W/*	1	141909	Ataxia-telangiectasia_syndrome|Hereditary_cancer-predisposing_syndrome	Pathogenic
ATM	11	108271407	G	A	splice_donor_variant	NA	1	220036	Ataxia-telangiectasia_syndrome|Hereditary_cancer-predisposing_syndrome	Likely_pathogenic
ATM	11	108272531	G	A	splice_acceptor_variant	NA	4	231277	Ataxia-telangiectasia_syndrome|Hereditary_cancer-predisposing_syndrome|not_provided	Pathogenic/Likely_pathogenic
ATM	11	108272532	G	A	stop_gained,splice_region_variant	W/*	1	524353	Ataxia-telangiectasia_syndrome	Pathogenic
ATM	11	108272566	G	GT	frameshift_variant	V/VX	2
ATM	11	108272597	C	CT	frameshift_variant	T/TX	1	560755	not_provided	Likely_pathogenic
ATM	11	108272600	T	A	stop_gained	L/*	1
ATM	11	108272606	AG	A	frameshift_variant,splice_region_variant	E/X	1
ATM	11	108272769	CT	C	frameshift_variant	F/X	1
ATM	11	108272812	C	CTG	frameshift_variant	H/LX	5
ATM	11	108272814	TC	T	frameshift_variant	H/X	5
ATM	11	108279489	A	G	splice_acceptor_variant	NA	1	638928	Ataxia-telangiectasia_syndrome	Pathogenic
ATM	11	108279516	TC	T	frameshift_variant	S/X	1
ATM	11	108279555	C	T	stop_gained	Q/*	7	185137	Ataxia-telangiectasia_syndrome|Hereditary_cancer-predisposing_syndrome	Pathogenic
ATM	11	108279578	C	G	stop_gained	Y/*	1	127371	Ataxia-telangiectasia_syndrome|Hereditary_cancer-predisposing_syndrome|Familial_cancer_of_breast|not_provided	Pathogenic/Likely_pathogenic
ATM	11	108279602	A	AG	frameshift_variant	-/X	1
ATM	11	108281043	A	T	stop_gained	K/*	1	482753	Hereditary_cancer-predisposing_syndrome	Pathogenic
ATM	11	108281133	A	T	stop_gained	K/*	4	371071	Ataxia-telangiectasia_syndrome|Hereditary_cancer-predisposing_syndrome	Pathogenic/Likely_pathogenic
ATM	11	108282708	A	C	splice_acceptor_variant	NA	1
ATM	11	108282732	CT	C	frameshift_variant	T/X	1	371256	Ataxia-telangiectasia_syndrome	Likely_pathogenic
ATM	11	108282785	GT	G	frameshift_variant	V/X	1
ATM	11	108282795	G	A	stop_gained	W/*	1
ATM	11	108282796	G	A	stop_gained	W/*	2	220358	Ataxia-telangiectasia_syndrome|Hereditary_cancer-predisposing_syndrome|not_provided	Pathogenic
ATM	11	108282820	C	A	stop_gained	Y/*	1	961263	Ataxia-telangiectasia_syndrome	Pathogenic
ATM	11	108282837	CT	C	frameshift_variant	P/X	1
ATM	11	108284226	G	A	splice_acceptor_variant	NA	2	221913	Hereditary_breast_and_ovarian_cancer_syndrome	Likely_pathogenic
ATM	11	108284233	T	TTA	frameshift_variant	-/X	9	453492	Ataxia-telangiectasia_syndrome|Hereditary_cancer-predisposing_syndrome	Pathogenic
ATM	11	108284236	T	A	stop_gained	Y/*	1	265575	Ataxia-telangiectasia_syndrome|Hereditary_cancer-predisposing_syndrome|not_provided	Pathogenic/Likely_pathogenic
ATM	11	108284240	G	GT	frameshift_variant	V/VX	3	422373	Hereditary_cancer-predisposing_syndrome|not_provided	Pathogenic/Likely_pathogenic
ATM	11	108284264	A	T	stop_gained	R/*	2	928291	Hereditary_cancer-predisposing_syndrome	Pathogenic
ATM	11	108284280	AG	A	frameshift_variant	E/X	111	127374	Neoplasm_of_ovary|Ataxia-telangiectasia_syndrome|Hereditary_cancer-predisposing_syndrome|not_provided	Pathogenic
ATM	11	108284327	C	CT	frameshift_variant	L/LX	2
ATM	11	108284328	TA	T	frameshift_variant	L/X	5	234124	Ataxia-telangiectasia_syndrome|Hereditary_cancer-predisposing_syndrome|not_provided	Pathogenic
ATM	11	108284475	T	C	splice_donor_variant	NA	1
ATM	11	108287598	A	G	splice_acceptor_variant	NA	1	142167	Ataxia-telangiectasia_syndrome|Hereditary_cancer-predisposing_syndrome	Pathogenic/Likely_pathogenic
ATM	11	108287599	G	T	splice_acceptor_variant	NA	2	370107	Ataxia-telangiectasia_syndrome|Hereditary_cancer-predisposing_syndrome	Likely_pathogenic
ATM	11	108287602	TG	T	frameshift_variant	D/X	1
ATM	11	108287641	GGA	G	frameshift_variant	E/X	1
ATM	11	108287700	TC	T	frameshift_variant	L/X	1
ATM	11	108289099	GC	G	frameshift_variant	S/X	1
ATM	11	108289620	CT	C	frameshift_variant	L/X	1
ATM	11	108289638	C	T	stop_gained	Q/*	1
ATM	11	108289641	GC	G	frameshift_variant	A/X	1
ATM	11	108289647	GA	G	frameshift_variant	E/X	1
ATM	11	108289683	A	T	stop_gained	K/*	7	407482	Ataxia-telangiectasia_syndrome|Hereditary_cancer-predisposing_syndrome|not_provided	Pathogenic/Likely_pathogenic
ATM	11	108289736	AG	A	frameshift_variant	G/X	6	141315	Ataxia-telangiectasia_syndrome|Hereditary_cancer-predisposing_syndrome|Familial_cancer_of_breast|not_provided	Pathogenic
ATM	11	108289761	C	T	stop_gained	R/*	4	236716	Ataxia-telangiectasia_syndrome|Hereditary_cancer-predisposing_syndrome|Familial_cancer_of_breast|not_provided	Pathogenic
ATM	11	108289803	T	C	splice_donor_variant	NA	9	479040	Ataxia-telangiectasia_syndrome|Hereditary_cancer-predisposing_syndrome	Pathogenic/Likely_pathogenic
ATM	11	108292618	G	C	splice_acceptor_variant	NA	2	231843	Ataxia-telangiectasia_syndrome|Hereditary_cancer-predisposing_syndrome|not_provided	Pathogenic/Likely_pathogenic
ATM	11	108292680	C	T	stop_gained	Q/*	2
ATM	11	108292704	T	TA	stop_gained,frameshift_variant	Y/*	1
ATM	11	108292707	T	TAGTA	stop_gained,frameshift_variant	C/**X	2
ATM	11	108292773	C	T	stop_gained	Q/*	1	838809	Ataxia-telangiectasia_syndrome	Pathogenic
ATM	11	108293324	G	GT	frameshift_variant	-/X	6	181875	Ataxia-telangiectasia_syndrome|not_provided	Pathogenic
ATM	11	108293373	AC	A	frameshift_variant	T/X	1
ATM	11	108293390	TC	T	frameshift_variant	P/X	1
ATM	11	108293392	CT	C	frameshift_variant	P/X	1	371667	Ataxia-telangiectasia_syndrome	Likely_pathogenic
ATM	11	108293478	G	A	splice_donor_variant	NA	3
ATM	11	108294925	A	G	splice_acceptor_variant	NA	1
ATM	11	108294931	T	TA	frameshift_variant	I/IX	1
ATM	11	108295002	C	T	stop_gained	R/*	12	187207	Ataxia-telangiectasia_syndrome|Hereditary_cancer-predisposing_syndrome|not_provided	Pathogenic
ATM	11	108297334	C	CAACT	frameshift_variant	Q/QLX	1
ATM	11	108297337	T	TTGCCAAC	frameshift_variant	L/LPTX	1
ATM	11	108297383	G	A	splice_donor_variant	NA	1	859032	Ataxia-telangiectasia_syndrome	Likely_pathogenic
ATM	11	108297384	T	A	splice_donor_variant	NA	1
ATM	11	108299712	A	T	splice_acceptor_variant	NA	1
ATM	11	108299862	GA	G	frameshift_variant	N/X	6	825489	Ataxia-telangiectasia_syndrome|Hereditary_cancer-predisposing_syndrome	Pathogenic
ATM	11	108299885	GGTGA	G	splice_donor_variant,intron_variant	NA	1
ATM	11	108301662	C	G	stop_gained	S/*	1	265563	not_provided	Likely_pathogenic
ATM	11	108301672	T	TA	frameshift_variant	-/X	2	236731	Ataxia-telangiectasia_syndrome|Hereditary_cancer-predisposing_syndrome	Pathogenic
ATM	11	108301759	TC	T	frameshift_variant	L/X	19	127405	Ataxia-telangiectasia_syndrome|Hereditary_cancer-predisposing_syndrome|not_provided	Pathogenic/Likely_pathogenic
ATM	11	108301782	GA	G	frameshift_variant	R/X	1	233249	Ataxia-telangiectasia_syndrome|Hereditary_cancer-predisposing_syndrome	Pathogenic
ATM	11	108302894	AG	A	frameshift_variant	G/X	1
ATM	11	108302948	GA	G	frameshift_variant	I/X	4	246001	Hereditary_cancer-predisposing_syndrome|not_provided	Pathogenic/Likely_pathogenic
ATM	11	108302968	C	CT	frameshift_variant	A/AX	1	482601	Hereditary_cancer-predisposing_syndrome	Pathogenic
ATM	11	108303021	A	ATG	frameshift_variant	M/MX	1
ATM	11	108303027	GAAGT	G	splice_donor_variant,coding_sequence_variant	NA	1	565770	Ataxia-telangiectasia_syndrome|Hereditary_cancer-predisposing_syndrome	Likely_pathogenic
ATM	11	108304673	A	C	splice_acceptor_variant	NA	2	449345	Ataxia-telangiectasia_syndrome|Hereditary_cancer-predisposing_syndrome|Familial_cancer_of_breast|not_provided	Pathogenic/Likely_pathogenic
ATM	11	108304693	C	T	stop_gained	Q/*	12	189177	Ataxia-telangiectasia_syndrome|Hereditary_cancer-predisposing_syndrome	Pathogenic/Likely_pathogenic
ATM	11	108304732	C	T	stop_gained	Q/*	2	370611	Ataxia-telangiectasia_syndrome	Pathogenic/Likely_pathogenic
ATM	11	108304801	C	T	stop_gained	R/*	61	245815	Ataxia-telangiectasia_syndrome|Hereditary_cancer-predisposing_syndrome|Familial_cancer_of_breast|Breast_cancer,_susceptibility_to|not_provided	Pathogenic
ATM	11	108304822	C	T	stop_gained	R/*	5	188737	Ataxia-telangiectasia_syndrome|Hereditary_cancer-predisposing_syndrome|not_provided	Pathogenic/Likely_pathogenic
ATM	11	108304853	G	A	splice_donor_variant	NA	1
ATM	11	108307914	C	T	stop_gained	R/*	2	482526	Ataxia-telangiectasia_syndrome|Hereditary_cancer-predisposing_syndrome	Pathogenic
ATM	11	108307927	A	AT	frameshift_variant	D/DX	1
ATM	11	108307928	T	TA	frameshift_variant	-/X	25	141416	Ataxia-telangiectasia_syndrome|Hereditary_cancer-predisposing_syndrome|not_provided	Pathogenic/Likely_pathogenic
ATM	11	108307985	G	T	splice_donor_variant	NA	1	224519	Ataxia-telangiectasia_syndrome|Hereditary_cancer-predisposing_syndrome	Pathogenic/Likely_pathogenic
ATM	11	108310168	C	A	stop_gained	S/*	1	429078	Ataxia-telangiectasia_syndrome|Hereditary_cancer-predisposing_syndrome	Pathogenic
ATM	11	108310211	T	A	stop_gained	Y/*	1
ATM	11	108310287	A	T	stop_gained	K/*	5	182000	Ataxia-telangiectasia_syndrome|Hereditary_cancer-predisposing_syndrome|not_provided	Pathogenic/Likely_pathogenic
ATM	11	108310305	CA	C	frameshift_variant	Q/X	9	142051	Ataxia-telangiectasia_syndrome|Hereditary_cancer-predisposing_syndrome|not_provided	Pathogenic/Likely_pathogenic
ATM	11	108310316	G	A	splice_donor_variant	NA	1	660802	Ataxia-telangiectasia_syndrome	Likely_pathogenic
ATM	11	108312434	GC	G	frameshift_variant	S/X	1
ATM	11	108312489	AAGTTTAC	A	frameshift_variant,splice_region_variant	SLQ/X	1
ATM	11	108312499	G	C	splice_donor_variant	NA	7	524267	Ataxia-telangiectasia_syndrome|Hereditary_cancer-predisposing_syndrome	Likely_pathogenic
ATM	11	108315821	A	AG	splice_acceptor_variant	NA	1	551082	Ataxia-telangiectasia_syndrome|Hereditary_cancer-predisposing_syndrome	Pathogenic/Likely_pathogenic
ATM	11	108315830	T	TC	frameshift_variant	L/LX	3	490638	Ataxia-telangiectasia_syndrome|Hereditary_cancer-predisposing_syndrome	Pathogenic
ATM	11	108315864	T	TA	frameshift_variant	-/X	1	209134	Ataxia-telangiectasia_syndrome|Hereditary_cancer-predisposing_syndrome	Pathogenic
ATM	11	108315898	C	T	stop_gained	Q/*	1	231947	Ataxia-telangiectasia_syndrome|Hereditary_cancer-predisposing_syndrome	Pathogenic
ATM	11	108316015	C	T	stop_gained	R/*	10	127417	Ataxia-telangiectasia_syndrome|Hereditary_cancer-predisposing_syndrome|not_provided	Pathogenic/Likely_pathogenic
ATM	11	108316058	CAT	C	frameshift_variant	TY/TX	1	576000	Ataxia-telangiectasia_syndrome	Pathogenic
ATM	11	108316079	TC	T	frameshift_variant	I/X	1
ATM	11	108316102	G	T	stop_gained	G/*	1
ATM	11	108316106	T	TC	frameshift_variant	I/IX	1
ATM	11	108316114	G	A	splice_donor_variant	NA	5	221911	Hereditary_breast_and_ovarian_cancer_syndrome|Ataxia-telangiectasia_syndrome|Hereditary_cancer-predisposing_syndrome|not_provided	Pathogenic/Likely_pathogenic
ATM	11	108317463	G	T	stop_gained	E/*	4	478929	Hereditary_cancer-predisposing_syndrome	Pathogenic
ATM	11	108317474	C	G	stop_gained	Y/*	1	826309	Ataxia-telangiectasia_syndrome|Hereditary_cancer-predisposing_syndrome	Pathogenic
ATM	11	108320009	C	CTT	frameshift_variant	L/LX	14	220763	Ataxia-telangiectasia_syndrome|Hereditary_cancer-predisposing_syndrome|not_provided	Pathogenic/Likely_pathogenic
ATM	11	108320017	CAG	C	frameshift_variant	R/X	5	218278	Ataxia-telangiectasia_syndrome|Hereditary_cancer-predisposing_syndrome|not_specified|not_provided	Pathogenic
ATM	11	108320030	A	AC	frameshift_variant	T/TX	1
ATM	11	108321299	A	G	splice_acceptor_variant	NA	1	934774	Ataxia-telangiectasia_syndrome	Likely_pathogenic
ATM	11	108321314	G	T	stop_gained	E/*	1
ATM	11	108321338	G	T	stop_gained	E/*	4	450602	not_provided	Likely_pathogenic
ATM	11	108321342	CTG	C	frameshift_variant	SV/SX	1	407729	Ataxia-telangiectasia_syndrome	Pathogenic
ATM	11	108321410	CT	C	frameshift_variant	L/X	1
ATM	11	108325319	AC	A	frameshift_variant	H/X	1
ATM	11	108325352	G	A	stop_gained	W/*	1	490667	Ataxia-telangiectasia_syndrome|Hereditary_cancer-predisposing_syndrome|Familial_cancer_of_breast	Pathogenic
ATM	11	108325407	A	AT	frameshift_variant	M/IX	1
ATM	11	108326124	C	T	stop_gained	Q/*	1
ATM	11	108326163	CAG	C	frameshift_variant	Q/X	8	236760	Ataxia-telangiectasia_syndrome|Hereditary_cancer-predisposing_syndrome|not_provided	Pathogenic
ATM	11	108326225	GGTTT	G	splice_donor_variant,intron_variant	NA	3	578858	Ataxia-telangiectasia_syndrome	Uncertain_significance
ATM	11	108327643	A	C	splice_acceptor_variant	NA	7	142355	Ataxia-telangiectasia_syndrome|Hereditary_cancer-predisposing_syndrome|Familial_cancer_of_breast|not_provided	Likely_pathogenic
ATM	11	108327665	T	TA	frameshift_variant	-/X	22	140818	Ataxia-telangiectasia_syndrome|Hereditary_cancer-predisposing_syndrome|not_provided	Pathogenic/Likely_pathogenic
ATM	11	108327701	G	A	stop_gained	W/*	4	429080	Ataxia-telangiectasia_syndrome|Hereditary_cancer-predisposing_syndrome	Pathogenic
ATM	11	108329212	T	TAA	frameshift_variant	-/X	1
ATM	11	108329221	TAA	T	frameshift_variant	K/X	1	407449	Ataxia-telangiectasia_syndrome	Pathogenic
ATM	11	108330213	G	C	splice_acceptor_variant	NA	3	482659	Hereditary_cancer-predisposing_syndrome	Likely_pathogenic
ATM	11	108330217	C	A	stop_gained	Y/*	2	453669	Ataxia-telangiectasia_syndrome|Hereditary_cancer-predisposing_syndrome	Pathogenic
ATM	11	108330233	C	T	stop_gained	R/*	3	3036	Ataxia-telangiectasia_syndrome|Hereditary_cancer-predisposing_syndrome|Familial_cancer_of_breast|not_provided	Pathogenic/Likely_pathogenic
ATM	11	108330273	AAG	A	frameshift_variant	KE/KX	2	826996	Hereditary_cancer-predisposing_syndrome	Pathogenic
ATM	11	108331441	TAGAG	T	splice_acceptor_variant,coding_sequence_variant	NA	3	141647	Ataxia-telangiectasia_syndrome|Hereditary_cancer-predisposing_syndrome|Familial_cancer_of_breast|not_provided	Conflicting_interpretations_of_pathogenicity
ATM	11	108331516	A	T	stop_gained	K/*	2
ATM	11	108331553	ATAATG	A	splice_donor_variant,coding_sequence_variant	NA	4	232873	Ataxia-telangiectasia_syndrome|Hereditary_cancer-predisposing_syndrome	Pathogenic/Likely_pathogenic
ATM	11	108331559	T	C	splice_donor_variant	NA	12	186579	Ataxia-telangiectasia_syndrome|Hereditary_cancer-predisposing_syndrome|Familial_cancer_of_breast|not_provided	Likely_pathogenic
ATM	11	108331877	A	C	splice_acceptor_variant	NA	2	127447	Ataxia-telangiectasia_syndrome|Hereditary_cancer-predisposing_syndrome|Familial_cancer_of_breast|not_provided	Pathogenic
ATM	11	108331878	G	A	splice_acceptor_variant	NA	1	969935	Ataxia-telangiectasia_syndrome	Likely_pathogenic
ATM	11	108331916	CTTTG	C	frameshift_variant	TL/X	1	524343	Ataxia-telangiectasia_syndrome|Hereditary_cancer-predisposing_syndrome	Pathogenic
ATM	11	108331950	CAG	C	frameshift_variant	R/X	2	220550	Ataxia-telangiectasia_syndrome|Hereditary_cancer-predisposing_syndrome|not_provided	Pathogenic/Likely_pathogenic
ATM	11	108332026	C	T	stop_gained	Q/*	2	490708	Ataxia-telangiectasia_syndrome|Hereditary_cancer-predisposing_syndrome	Pathogenic
ATM	11	108332038	G	C	splice_donor_variant	NA	1
ATM	11	108332800	CAG	C	frameshift_variant	R/X	2	924588	Hereditary_cancer-predisposing_syndrome	Pathogenic
ATM	11	108332808	G	GGA	frameshift_variant	R/RX	2	181864	Ataxia-telangiectasia_syndrome|Hereditary_cancer-predisposing_syndrome|not_provided	Pathogenic/Likely_pathogenic
ATM	11	108332850	CTTATA	C	frameshift_variant	AYI/AX	6	230200	Hereditary_breast_and_ovarian_cancer_syndrome|Ataxia-telangiectasia_syndrome|Hereditary_cancer-predisposing_syndrome|not_provided	Pathogenic/Likely_pathogenic
ATM	11	108332894	C	T	stop_gained	Q/*	2	481287	Ataxia-telangiectasia_syndrome|Hereditary_cancer-predisposing_syndrome|not_provided	Pathogenic/Likely_pathogenic
ATM	11	108333899	TC	T	frameshift_variant	P/X	1
ATM	11	108333955	C	CT	frameshift_variant	T/TX	4	127453	Ataxia-telangiectasia_syndrome|Hereditary_cancer-predisposing_syndrome|not_provided	Pathogenic/Likely_pathogenic
ATM	11	108334992	AAATCTGGTGACTATAC	A	frameshift_variant	NLVTIQ/X	3	185795	Ataxia-telangiectasia_syndrome|Hereditary_cancer-predisposing_syndrome|not_provided	Pathogenic
ATM	11	108335056	A	T	stop_gained	K/*	12	371131	Ataxia-telangiectasia_syndrome|Hereditary_cancer-predisposing_syndrome|not_provided	Pathogenic/Likely_pathogenic
ATM	11	108335879	AAC	A	frameshift_variant	QQ/QX	1
ATM	11	108335893	A	ATG	frameshift_variant	M/MX	1	232153	Ataxia-telangiectasia_syndrome|Hereditary_cancer-predisposing_syndrome	Pathogenic
ATM	11	108335959	A	T	stop_gained,splice_region_variant	K/*	59	135780	Ataxia-telangiectasia_syndrome|Hereditary_cancer-predisposing_syndrome|not_provided	Pathogenic/Likely_pathogenic
ATM	11	108343240	C	T	stop_gained	R/*	4	232612	Ataxia-telangiectasia_syndrome|Hereditary_cancer-predisposing_syndrome	Pathogenic
ATM	11	108343254	TGAATGGTGCACAG	T	frameshift_variant	EWCTG/X	4	185616	Ataxia-telangiectasia_syndrome|Hereditary_cancer-predisposing_syndrome|not_provided	Pathogenic
ATM	11	108343285	G	T	stop_gained	E/*	1
ATM	11	108343337	ATTTCAGTGCC	A	frameshift_variant	DFSA/X	11	186242	Ataxia-telangiectasia_syndrome|Hereditary_cancer-predisposing_syndrome|not_provided	Pathogenic/Likely_pathogenic
ATM	11	108343371	GGTGA	G	splice_donor_variant,intron_variant	NA	60	181866	Ataxia-telangiectasia_syndrome|Hereditary_cancer-predisposing_syndrome|Familial_cancer_of_breast|Breast_cancer,_susceptibility_to|not_provided	Pathogenic
ATM	11	108345797	C	CAA	frameshift_variant	Q/QX	6	186852	Ataxia-telangiectasia_syndrome|Hereditary_cancer-predisposing_syndrome	Pathogenic
ATM	11	108347277	A	C	splice_acceptor_variant	NA	1	407718	Ataxia-telangiectasia_syndrome|Hereditary_cancer-predisposing_syndrome|not_provided	Pathogenic/Likely_pathogenic
ATM	11	108347314	C	T	stop_gained	Q/*	2	927542	Hereditary_cancer-predisposing_syndrome	Pathogenic
ATM	11	108347335	C	T	stop_gained	Q/*	2	379623	not_provided	Pathogenic
ATM	11	108353765	G	C	splice_acceptor_variant	NA	1	280478	not_provided	Pathogenic
ATM	11	108353880	GGTAA	G	splice_donor_variant,intron_variant	NA	3
ATM	11	108354824	AC	A	frameshift_variant	T/X	3	233677	Ataxia-telangiectasia_syndrome|Hereditary_cancer-predisposing_syndrome|not_provided	Pathogenic/Likely_pathogenic
ATM	11	108354848	C	T	stop_gained	Q/*	4	655895	Ataxia-telangiectasia_syndrome|Hereditary_cancer-predisposing_syndrome	Pathogenic
ATM	11	108354854	ACT	A	frameshift_variant	T/X	5	186546	Ataxia-telangiectasia_syndrome|Hereditary_cancer-predisposing_syndrome|not_provided	Pathogenic
ATM	11	108354857	CTG	C	frameshift_variant	L/X	1	185902	Ataxia-telangiectasia_syndrome|Hereditary_cancer-predisposing_syndrome	Pathogenic
ATM	11	108354875	G	A	splice_donor_variant	NA	2	487023	Hereditary_cancer-predisposing_syndrome	Likely_pathogenic
ATM	11	108365104	TTGAC	T	frameshift_variant	FD/X	1	189140	Ataxia-telangiectasia_syndrome|Hereditary_cancer-predisposing_syndrome|not_provided	Pathogenic/Likely_pathogenic
ATM	11	108365208	C	T	stop_gained	R/*	9	186330	Hereditary_breast_and_ovarian_cancer_syndrome|Ataxia-telangiectasia_syndrome|Hereditary_cancer-predisposing_syndrome|Familial_cancer_of_breast|Breast_cancer,_susceptibility_to|not_provided	Pathogenic/Likely_pathogenic
ATM	11	108365335	CAG	C	frameshift_variant	Q/X	1	232841	Ataxia-telangiectasia_syndrome|Hereditary_cancer-predisposing_syndrome	Pathogenic
ATM	11	108365387	TG	T	frameshift_variant	L/X	1
ATM	11	108365389	A	T	stop_gained	K/*	1
ATM	11	108365417	G	GT	frameshift_variant	S/SX	1
ATM	11	108365428	C	T	stop_gained	Q/*	1	920394	Ataxia-telangiectasia_syndrome|Hereditary_cancer-predisposing_syndrome|Familial_cancer_of_breast	Pathogenic/Likely_pathogenic
ATM	11	108365449	C	T	stop_gained	Q/*	2	847080	Ataxia-telangiectasia_syndrome	Pathogenic
ATM	11	108365476	C	T	stop_gained	R/*	12	3029	Ataxia-telangiectasia_syndrome|Hereditary_cancer-predisposing_syndrome|Ataxia-telangiectasia_without_immunodeficiency|not_provided	Pathogenic
ATP6V1G1	9	114587851	TC	T	frameshift_variant	S/X	1
ATP6V1G1	9	114587881	G	T	stop_gained	E/*	5
ATP6V1G1	9	114587921	G	C	splice_donor_variant	NA	2
ATP6V1G1	9	114597568	AGGCATTGGGATCCC	A	splice_acceptor_variant,coding_sequence_variant	NA	4
ATP6V1G1	9	114597608	G	GA	frameshift_variant	-/X	12
ATP6V1G1	9	114597637	T	TTCCG	frameshift_variant	L/LPX	3
ATP6V1G1	9	114597691	TTGTC	T	frameshift_variant	FV/X	2
BAZ2A	12	56598632	G	A	stop_gained	Q/*	1
BAZ2A	12	56598655	C	T	stop_gained	W/*	1
BAZ2A	12	56598785	T	G	splice_acceptor_variant	NA	1
BAZ2A	12	56599259	G	A	stop_gained	R/*	2
BAZ2A	12	56599783	AC	A	frameshift_variant	R/X	1
BAZ2A	12	56599963	C	T	splice_donor_variant	NA	1
BAZ2A	12	56599984	C	A	stop_gained	E/*	1
BAZ2A	12	56601027	G	A	stop_gained	R/*	2
BAZ2A	12	56601622	GCA	G	frameshift_variant	NA/NX	1
BAZ2A	12	56605180	G	A	stop_gained	Q/*	1
BAZ2A	12	56605224	AG	A	frameshift_variant	L/X	1
BAZ2A	12	56605309	G	A	stop_gained	R/*	2
BAZ2A	12	56605845	A	T	stop_gained	C/*	1
BAZ2A	12	56606010	CTT	C	frameshift_variant	K/X	1
BAZ2A	12	56606261	T	A	stop_gained	K/*	2
BAZ2A	12	56606734	CTG	C	splice_acceptor_variant,intron_variant	NA	3
BAZ2A	12	56609826	T	A	stop_gained	K/*	1
BAZ2A	12	56609931	G	A	stop_gained	Q/*	1
BAZ2A	12	56613150	CA	C	frameshift_variant	P/X	1
BAZ2A	12	56613951	A	G	splice_donor_variant	NA	1
BAZ2A	12	56613978	CAG	C	frameshift_variant	L/X	1
BAZ2A	12	56615176	TC	T	frameshift_variant	Q/X	1
BAZ2A	12	56615363	G	GC	frameshift_variant	G/GX	2
BAZ2A	12	56617394	C	T	splice_donor_variant	NA	3
BAZ2A	12	56617534	T	C	splice_acceptor_variant	NA	1
BRCA1	17	43045733	T	TGGTAGAGTGC	frameshift_variant	Q/RTLPX	1
BRCA1	17	43045767	G	A	stop_gained	R/*	17	55601	Breast_neoplasm|Neoplasm_of_ovary|Hereditary_breast_and_ovarian_cancer_syndrome|Breast-ovarian_cancer,_familial_1|Hereditary_cancer-predisposing_syndrome|Familial_cancer_of_breast|Breast_and/or_ovarian_cancer|not_provided	Pathogenic
BRCA1	17	43047679	G	A	stop_gained	Q/*	1	55577	Hereditary_breast_and_ovarian_cancer_syndrome|Breast-ovarian_cancer,_familial_1|Hereditary_cancer-predisposing_syndrome|not_provided	Pathogenic
BRCA1	17	43047704	C	T	splice_acceptor_variant	NA	1	125845	Hereditary_breast_and_ovarian_cancer_syndrome|Breast-ovarian_cancer,_familial_1|Hereditary_cancer-predisposing_syndrome	Pathogenic/Likely_pathogenic
BRCA1	17	43049120	C	T	splice_donor_variant	NA	1	37666	Breast-ovarian_cancer,_familial_1	Pathogenic
BRCA1	17	43049182	C	T	stop_gained	W/*	2	55544	Hereditary_breast_and_ovarian_cancer_syndrome|Breast-ovarian_cancer,_familial_1|Hereditary_cancer-predisposing_syndrome	Pathogenic
BRCA1	17	43049192	G	A	stop_gained,splice_region_variant	Q/*	1	55540	Breast-ovarian_cancer,_familial_1|Hereditary_cancer-predisposing_syndrome|not_provided	Pathogenic
BRCA1	17	43049196	T	G	splice_acceptor_variant	NA	1	55535	Breast-ovarian_cancer,_familial_1	Pathogenic
BRCA1	17	43057051	C	T	splice_donor_variant	NA	1	37654	Hereditary_breast_and_ovarian_cancer_syndrome|Breast-ovarian_cancer,_familial_1|Hereditary_cancer-predisposing_syndrome|not_specified|Breast_and/or_ovarian_cancer|not_provided	Pathogenic
BRCA1	17	43057062	T	TG	frameshift_variant	Q/PX	25	17677	Pancreatic_cancer,_susceptibility_to|Breast_neoplasm|Neoplasm_of_ovary|Hereditary_breast_and_ovarian_cancer_syndrome|Punctate_palmoplantar_keratoderma_type_2|Breast-ovarian_cancer,_familial_1|Hereditary_cancer-predisposing_syndrome|Familial_cancer_of_breast|not_specified|Breast_and/or_ovarian_cancer|not_provided	Pathogenic
BRCA1	17	43063330	TA	T	splice_donor_variant	NA	2	55450	Hereditary_breast_and_ovarian_cancer_syndrome|Breast-ovarian_cancer,_familial_1|Hereditary_cancer-predisposing_syndrome	Pathogenic
BRCA1	17	43063373	C	T	stop_gained,splice_region_variant	W/*	6	55432	Breast-ovarian_cancer,_familial_1|Hereditary_cancer-predisposing_syndrome	Pathogenic
BRCA1	17	43063374	CT	C	splice_acceptor_variant	NA	1	55431	Neoplasm_of_ovary|Hereditary_breast_and_ovarian_cancer_syndrome|Breast-ovarian_cancer,_familial_1|Hereditary_cancer-predisposing_syndrome|not_provided	Pathogenic
BRCA1	17	43063873	C	A	splice_donor_variant	NA	2	55423	Hereditary_breast_and_ovarian_cancer_syndrome|Breast-ovarian_cancer,_familial_1|Hereditary_cancer-predisposing_syndrome	Pathogenic
BRCA1	17	43063946	C	A	stop_gained	E/*	2	55387	Hereditary_breast_and_ovarian_cancer_syndrome|Breast-ovarian_cancer,_familial_1|Hereditary_cancer-predisposing_syndrome|not_provided	Pathogenic
BRCA1	17	43067648	AT	A	frameshift_variant	N/X	1
BRCA1	17	43067696	C	A	splice_acceptor_variant	NA	1	267565	Breast-ovarian_cancer,_familial_1	Pathogenic
BRCA1	17	43070977	AC	A	frameshift_variant	V/X	1	55322	Neoplasm_of_ovary|Hereditary_breast_and_ovarian_cancer_syndrome|Breast-ovarian_cancer,_familial_1|Hereditary_cancer-predisposing_syndrome|not_provided	Pathogenic
BRCA1	17	43071107	GA	G	frameshift_variant	V/X	1	254457	Hereditary_breast_and_ovarian_cancer_syndrome|Breast-ovarian_cancer,_familial_1	Pathogenic
BRCA1	17	43074329	A	T	splice_donor_variant	NA	1	267554	Hereditary_breast_and_ovarian_cancer_syndrome|Breast-ovarian_cancer,_familial_1	Pathogenic
BRCA1	17	43074376	GC	G	frameshift_variant	G/X	1
BRCA1	17	43074379	CAG	C	frameshift_variant	S/X	2	55243	Hereditary_breast_and_ovarian_cancer_syndrome|Breast-ovarian_cancer,_familial_1|Hereditary_cancer-predisposing_syndrome|not_provided	Pathogenic
BRCA1	17	43074430	CTT	C	frameshift_variant	Q/X	5	55229	Hereditary_breast_and_ovarian_cancer_syndrome|Breast-ovarian_cancer,_familial_1|Hereditary_cancer-predisposing_syndrome|not_provided	Pathogenic
BRCA1	17	43079332	A	AC	splice_donor_variant	NA	8
BRCA1	17	43079336	GAT	G	frameshift_variant	IS/IX	4
BRCA1	17	43079354	CT	C	frameshift_variant	R/X	2
BRCA1	17	43079382	G	A	stop_gained	Q/*	2
BRCA1	17	43079400	C	T	splice_acceptor_variant	NA	3	162503	Hereditary_breast_and_ovarian_cancer_syndrome	Likely_pathogenic
BRCA1	17	43082412	G	C	stop_gained	S/*	1	266471	Breast-ovarian_cancer,_familial_1	Pathogenic
BRCA1	17	43082434	G	A	stop_gained	R/*	7	17675	Hereditary_breast_and_ovarian_cancer_syndrome|Breast-ovarian_cancer,_familial_1|Pancreatic_cancer_4|Hereditary_cancer-predisposing_syndrome|Familial_cancer_of_breast|FANCONI_ANEMIA,_COMPLEMENTATION_GROUP_S|not_specified|Breast_and/or_ovarian_cancer|not_provided	Pathogenic
BRCA1	17	43082506	C	A	stop_gained	E/*	1	266463	Breast-ovarian_cancer,_familial_1	Pathogenic
BRCA1	17	43082539	G	A	stop_gained	Q/*	2	55145	Neoplasm_of_ovary|Hereditary_breast_and_ovarian_cancer_syndrome|Breast-ovarian_cancer,_familial_1|Hereditary_cancer-predisposing_syndrome|not_provided	Pathogenic
BRCA1	17	43082576	C	T	splice_acceptor_variant	NA	1	55134	Familial_cancer_of_breast	not_provided
BRCA1	17	43090962	ACT	A	frameshift_variant	S/X	5	55117	Hereditary_breast_and_ovarian_cancer_syndrome|Breast-ovarian_cancer,_familial_1|Hereditary_cancer-predisposing_syndrome|Familial_cancer_of_breast|not_provided	Pathogenic
BRCA1	17	43091015	AC	A	frameshift_variant	G/X	1	125680	Hereditary_breast_and_ovarian_cancer_syndrome|Breast-ovarian_cancer,_familial_1|Hereditary_cancer-predisposing_syndrome|not_provided	Pathogenic
BRCA1	17	43091434	C	T	splice_donor_variant	NA	1	37565	Hereditary_breast_and_ovarian_cancer_syndrome|Breast-ovarian_cancer,_familial_1|Hereditary_cancer-predisposing_syndrome|Familial_cancer_of_breast|not_specified|Breast_and/or_ovarian_cancer|not_provided	Uncertain_significance
BRCA1	17	43091462	CTTGA	C	frameshift_variant	NQ/X	45	17674	Hereditary_breast_and_ovarian_cancer_syndrome|Breast-ovarian_cancer,_familial_1|Hereditary_cancer-predisposing_syndrome|Familial_cancer_of_breast|not_specified|Breast_and/or_ovarian_cancer|not_provided	Pathogenic
BRCA1	17	43091540	G	GAT	frameshift_variant	-/X	1
BRCA1	17	43091552	G	A	stop_gained	Q/*	1	232360	Hereditary_breast_and_ovarian_cancer_syndrome|Breast-ovarian_cancer,_familial_1|Hereditary_cancer-predisposing_syndrome	Pathogenic
BRCA1	17	43091594	G	A	stop_gained	Q/*	2	37556	Hereditary_breast_and_ovarian_cancer_syndrome|Breast-ovarian_cancer,_familial_1|Hereditary_cancer-predisposing_syndrome|not_specified|not_provided	Pathogenic
BRCA1	17	43091660	ATT	A	frameshift_variant	K/X	2	55032	Hereditary_breast_and_ovarian_cancer_syndrome|Breast-ovarian_cancer,_familial_1|Hereditary_cancer-predisposing_syndrome|not_provided	Pathogenic
BRCA1	17	43091714	G	A	stop_gained	Q/*	1	55015	Hereditary_breast_and_ovarian_cancer_syndrome|Breast-ovarian_cancer,_familial_1|Hereditary_cancer-predisposing_syndrome	Pathogenic
BRCA1	17	43091721	G	T	stop_gained	C/*	1	266406	Breast-ovarian_cancer,_familial_1	Pathogenic
BRCA1	17	43091751	TA	T	frameshift_variant	L/X	4	55002	Breast-ovarian_cancer,_familial_1|Hereditary_cancer-predisposing_syndrome|not_provided	Pathogenic
BRCA1	17	43091759	CCT	C	frameshift_variant	E/X	2	37546	Neoplasm_of_ovary|Hereditary_breast_and_ovarian_cancer_syndrome|Ovarian_cancer|Breast-ovarian_cancer,_familial_1|Hereditary_cancer-predisposing_syndrome|not_provided	Pathogenic
BRCA1	17	43091762	CTG	C	frameshift_variant	T/X	2	182074	Hereditary_breast_and_ovarian_cancer_syndrome|Breast-ovarian_cancer,_familial_1|Hereditary_cancer-predisposing_syndrome|not_provided	Pathogenic
BRCA1	17	43091813	G	A	stop_gained	Q/*	2	54978	Hereditary_breast_and_ovarian_cancer_syndrome|Breast-ovarian_cancer,_familial_1|Hereditary_cancer-predisposing_syndrome|not_provided	Pathogenic
BRCA1	17	43091867	C	A	stop_gained	E/*	2	54959	Hereditary_breast_and_ovarian_cancer_syndrome|Breast-ovarian_cancer,_familial_1|Hereditary_cancer-predisposing_syndrome|not_provided	Pathogenic
BRCA1	17	43091903	C	CT	frameshift_variant	-/X	2	37534	Hereditary_breast_and_ovarian_cancer_syndrome|Ovarian_Serous_Surface_Papillary_Adenocarcinoma|Breast-ovarian_cancer,_familial_1|Hereditary_cancer-predisposing_syndrome|Familial_cancer_of_breast|not_provided	Pathogenic
BRCA1	17	43091924	G	A	stop_gained	R/*	8	17671	Breast_neoplasm|Neoplasm_of_ovary|Hereditary_breast_and_ovarian_cancer_syndrome|Ovarian_cancer|Breast-ovarian_cancer,_familial_1|Hereditary_cancer-predisposing_syndrome|Familial_cancer_of_breast|Breast_and/or_ovarian_cancer|not_provided	Pathogenic
BRCA1	17	43091926	TA	T	frameshift_variant	Y/X	1	266391	Breast-ovarian_cancer,_familial_1|not_provided	Pathogenic
BRCA1	17	43091933	G	A	stop_gained	Q/*	4	54929	Hereditary_breast_and_ovarian_cancer_syndrome|Breast-ovarian_cancer,_familial_1|Pancreatic_cancer_4|Hereditary_cancer-predisposing_syndrome|Familial_cancer_of_breast|FANCONI_ANEMIA,_COMPLEMENTATION_GROUP_S|not_specified|not_provided	Pathogenic
BRCA1	17	43091952	G	GA	frameshift_variant	F/FX	1	54920	Hereditary_breast_and_ovarian_cancer_syndrome|Breast-ovarian_cancer,_familial_1	Pathogenic
BRCA1	17	43092050	CCTTT	C	frameshift_variant	IK/X	1	54896	Hereditary_breast_and_ovarian_cancer_syndrome|Breast-ovarian_cancer,_familial_1|Hereditary_cancer-predisposing_syndrome|not_provided	Pathogenic
BRCA1	17	43092101	G	A	stop_gained	Q/*	2	54883	Breast-ovarian_cancer,_familial_1	Pathogenic
BRCA1	17	43092131	C	A	stop_gained	E/*	8	37529	Hereditary_breast_and_ovarian_cancer_syndrome|Breast-ovarian_cancer,_familial_1|Hereditary_cancer-predisposing_syndrome|not_provided	Pathogenic
BRCA1	17	43092196	TCTTG	T	frameshift_variant	QE/X	14	37523	Breast_neoplasm|Hereditary_breast_and_ovarian_cancer_syndrome|Breast-ovarian_cancer,_familial_1|Hereditary_cancer-predisposing_syndrome|Breast_and/or_ovarian_cancer|not_provided	Pathogenic
BRCA1	17	43092212	C	A	stop_gained	E/*	1	54836	Hereditary_breast_and_ovarian_cancer_syndrome|Breast-ovarian_cancer,_familial_1|Hereditary_cancer-predisposing_syndrome	Pathogenic
BRCA1	17	43092234	AG	A	frameshift_variant	P/X	1	54824	Hereditary_breast_and_ovarian_cancer_syndrome|Breast-ovarian_cancer,_familial_1|Hereditary_cancer-predisposing_syndrome	Pathogenic
BRCA1	17	43092241	CTT	C	frameshift_variant	QS/QX	1	54821	Hereditary_breast_and_ovarian_cancer_syndrome|Breast-ovarian_cancer,_familial_1|Hereditary_cancer-predisposing_syndrome|not_provided	Pathogenic
BRCA1	17	43092301	CCT	C	frameshift_variant	RG/RX	2	37516	Hereditary_breast_and_ovarian_cancer_syndrome|Breast-ovarian_cancer,_familial_1|Hereditary_cancer-predisposing_syndrome|Familial_cancer_of_breast|not_provided	Pathogenic
BRCA1	17	43092325	TG	T	frameshift_variant	Q/X	1	266342	Hereditary_breast_and_ovarian_cancer_syndrome|Breast-ovarian_cancer,_familial_1	Pathogenic
BRCA1	17	43092464	CT	C	frameshift_variant	T/X	3	186381	Hereditary_breast_and_ovarian_cancer_syndrome|Breast-ovarian_cancer,_familial_1|Hereditary_cancer-predisposing_syndrome|not_provided	Pathogenic
BRCA1	17	43092525	GT	G	frameshift_variant	N/X	7	17669	Hereditary_breast_and_ovarian_cancer_syndrome|Breast-ovarian_cancer,_familial_1|Hereditary_cancer-predisposing_syndrome|not_provided	Pathogenic
BRCA1	17	43092531	CT	C	frameshift_variant	E/X	1	54744	Hereditary_breast_and_ovarian_cancer_syndrome|Breast-ovarian_cancer,_familial_1|Hereditary_cancer-predisposing_syndrome|not_provided	Pathogenic
BRCA1	17	43092643	GT	G	frameshift_variant	T/X	1	54710	Breast-ovarian_cancer,_familial_1|Hereditary_cancer-predisposing_syndrome	Pathogenic
BRCA1	17	43092725	C	CT	frameshift_variant	-/X	1	236269	Breast-ovarian_cancer,_familial_1	Pathogenic
BRCA1	17	43092753	AGT	A	frameshift_variant	T/X	1	266301	Breast-ovarian_cancer,_familial_1	Pathogenic
BRCA1	17	43092800	CTTGA	C	frameshift_variant	NQ/X	1	54661	Hereditary_breast_and_ovarian_cancer_syndrome|Breast-ovarian_cancer,_familial_1|Hereditary_cancer-predisposing_syndrome	Pathogenic
BRCA1	17	43092809	C	A	stop_gained	E/*	2	54657	Breast_neoplasm|Hereditary_breast_and_ovarian_cancer_syndrome|Breast-ovarian_cancer,_familial_1|Pancreatic_cancer_4|Hereditary_cancer-predisposing_syndrome|Familial_cancer_of_breast|FANCONI_ANEMIA,_COMPLEMENTATION_GROUP_S|Breast_and/or_ovarian_cancer|not_provided	Pathogenic
BRCA1	17	43092823	C	CAT	frameshift_variant	C/YX	1	37483	Hereditary_breast_and_ovarian_cancer_syndrome|Breast-ovarian_cancer,_familial_1|Hereditary_cancer-predisposing_syndrome|not_provided	Pathogenic
BRCA1	17	43092848	GTT	G	frameshift_variant	K/X	23	17667	Hereditary_breast_and_ovarian_cancer_syndrome|Breast-ovarian_cancer,_familial_1|Hereditary_cancer-predisposing_syndrome|Breast_and/or_ovarian_cancer|not_provided	Pathogenic
BRCA1	17	43092872	CAG	C	frameshift_variant	S/X	4	54629	Hereditary_breast_and_ovarian_cancer_syndrome|Breast-ovarian_cancer,_familial_1|Hereditary_cancer-predisposing_syndrome	Pathogenic
BRCA1	17	43092905	C	A	stop_gained	G/*	1
BRCA1	17	43092913	G	C	stop_gained	S/*	1
BRCA1	17	43092928	G	C	stop_gained	S/*	1	37477	Hereditary_breast_and_ovarian_cancer_syndrome|Breast-ovarian_cancer,_familial_1|Hereditary_cancer-predisposing_syndrome|not_provided	Pathogenic
BRCA1	17	43092969	A	AGC	frameshift_variant	A/AX	4	54600	Hereditary_breast_and_ovarian_cancer_syndrome|Breast-ovarian_cancer,_familial_1|Hereditary_cancer-predisposing_syndrome	Pathogenic
BRCA1	17	43092977	GTT	G	frameshift_variant	E/X	1	266280	Breast-ovarian_cancer,_familial_1	Pathogenic
BRCA1	17	43093055	TG	T	frameshift_variant	D/X	14	37472	Neoplasm_of_ovary|Hereditary_breast_and_ovarian_cancer_syndrome|Breast-ovarian_cancer,_familial_1|Hereditary_cancer-predisposing_syndrome|not_specified|not_provided	Pathogenic
BRCA1	17	43093142	C	A	stop_gained	E/*	1	17682	Hereditary_breast_and_ovarian_cancer_syndrome|Breast-ovarian_cancer,_familial_1|Hereditary_cancer-predisposing_syndrome|Breast_and/or_ovarian_cancer|not_provided	Pathogenic
BRCA1	17	43093144	GT	G	frameshift_variant	T/X	1	662411	Hereditary_breast_and_ovarian_cancer_syndrome	Pathogenic
BRCA1	17	43093190	C	A	stop_gained	E/*	2
BRCA1	17	43093267	TC	T	frameshift_variant	E/X	2	54517	Hereditary_breast_and_ovarian_cancer_syndrome|Breast-ovarian_cancer,_familial_1|Hereditary_cancer-predisposing_syndrome|not_provided	Pathogenic
BRCA1	17	43093270	CCACTT	C	frameshift_variant	LSG/LX	1	965126	Hereditary_breast_and_ovarian_cancer_syndrome	Pathogenic
BRCA1	17	43093289	TG	T	frameshift_variant	P/X	1	54510	Hereditary_breast_and_ovarian_cancer_syndrome|Breast-ovarian_cancer,_familial_1	Pathogenic
BRCA1	17	43093337	C	A	stop_gained	E/*	1	54492	Hereditary_breast_and_ovarian_cancer_syndrome|Breast-ovarian_cancer,_familial_1|Hereditary_cancer-predisposing_syndrome|not_provided	Pathogenic
BRCA1	17	43093459	CT	C	frameshift_variant	R/X	4	37444	Hereditary_breast_and_ovarian_cancer_syndrome|Breast-ovarian_cancer,_familial_1|Hereditary_cancer-predisposing_syndrome|Breast_and/or_ovarian_cancer|not_provided	Pathogenic
BRCA1	17	43093496	T	A	stop_gained	K/*	1	54442	Hereditary_breast_and_ovarian_cancer_syndrome|Breast-ovarian_cancer,_familial_1|Hereditary_cancer-predisposing_syndrome|not_specified|Breast_and/or_ovarian_cancer|not_provided	Pathogenic
BRCA1	17	43093552	AC	A	frameshift_variant	V/X	1	266208	Hereditary_breast_and_ovarian_cancer_syndrome|Breast-ovarian_cancer,_familial_1	Pathogenic
BRCA1	17	43093569	C	CT	frameshift_variant	K/KX	4	54417	Hereditary_breast_and_ovarian_cancer_syndrome|Ovarian_cancer|Breast-ovarian_cancer,_familial_1|Hereditary_cancer-predisposing_syndrome|not_specified|Breast_and/or_ovarian_cancer|not_provided	Pathogenic
BRCA1	17	43093574	TTTTC	T	frameshift_variant	KK/X	2	37435	Neoplasm_of_ovary|Hereditary_breast_and_ovarian_cancer_syndrome|Breast-ovarian_cancer,_familial_1|Hereditary_cancer-predisposing_syndrome|Breast_and/or_ovarian_cancer|not_provided	Pathogenic
BRCA1	17	43093638	T	TA	frameshift_variant	L/LX	2	54383	Hereditary_breast_and_ovarian_cancer_syndrome|Breast-ovarian_cancer,_familial_1|Hereditary_cancer-predisposing_syndrome|not_provided	Pathogenic
BRCA1	17	43093653	T	TACTA	frameshift_variant	V/VSX	1	54376	Neoplasm_of_ovary|Hereditary_breast_and_ovarian_cancer_syndrome|Breast-ovarian_cancer,_familial_1|Hereditary_cancer-predisposing_syndrome|not_provided	Pathogenic
BRCA1	17	43093704	ATTCT	A	frameshift_variant	KN/X	4	54361	Hereditary_breast_and_ovarian_cancer_syndrome|Breast-ovarian_cancer,_familial_1|Hereditary_cancer-predisposing_syndrome	Pathogenic
BRCA1	17	43093773	AG	A	frameshift_variant	P/X	1	54343	Breast-ovarian_cancer,_familial_1|Hereditary_cancer-predisposing_syndrome|not_provided	Pathogenic
BRCA1	17	43093844	G	A	stop_gained	Q/*	1	37426	Breast_carcinoma|Neoplasm_of_ovary|Hereditary_breast_and_ovarian_cancer_syndrome|Ovarian_cancer|Breast-ovarian_cancer,_familial_1|Pancreatic_cancer_4|Hereditary_cancer-predisposing_syndrome|Familial_cancer_of_breast|FANCONI_ANEMIA,_COMPLEMENTATION_GROUP_S|Breast_and/or_ovarian_cancer|not_provided	Pathogenic
BRCA1	17	43093950	CTT	C	frameshift_variant	K/X	1	96902	Breast-ovarian_cancer,_familial_1|Hereditary_cancer-predisposing_syndrome|not_provided	Pathogenic
BRCA1	17	43093974	CT	C	frameshift_variant	K/X	3	17685	Hereditary_breast_and_ovarian_cancer_syndrome|Breast-ovarian_cancer,_familial_1|Hereditary_cancer-predisposing_syndrome|not_provided	Pathogenic
BRCA1	17	43093979	TAA	T	frameshift_variant	F/X	1
BRCA1	17	43094022	CT	C	frameshift_variant	K/X	4	54275	Hereditary_breast_and_ovarian_cancer_syndrome|Breast-ovarian_cancer,_familial_1|not_provided	Pathogenic
BRCA1	17	43094205	A	T	stop_gained	C/*	2	54202	Hereditary_breast_and_ovarian_cancer_syndrome|Breast-ovarian_cancer,_familial_1|Hereditary_cancer-predisposing_syndrome|not_provided	Pathogenic
BRCA1	17	43094231	T	TGG	frameshift_variant	-/X	1
BRCA1	17	43094297	CAT	C	frameshift_variant	D/X	1	54169	Breast-ovarian_cancer,_familial_1	Pathogenic
BRCA1	17	43094317	G	C	stop_gained	S/*	1	96896	Breast_neoplasm|Hereditary_breast_and_ovarian_cancer_syndrome|Breast-ovarian_cancer,_familial_1|Hereditary_cancer-predisposing_syndrome	Pathogenic
BRCA1	17	43094360	C	A	stop_gained	E/*	1	266140	Breast-ovarian_cancer,_familial_1	Pathogenic
BRCA1	17	43094449	G	C	stop_gained	S/*	2	54121	Breast-ovarian_cancer,_familial_1|Hereditary_cancer-predisposing_syndrome	Pathogenic
BRCA1	17	43094519	T	A	stop_gained	K/*	3	54101	Hereditary_breast_and_ovarian_cancer_syndrome|Breast-ovarian_cancer,_familial_1|Hereditary_cancer-predisposing_syndrome	Pathogenic
BRCA1	17	43094548	CAT	C	frameshift_variant	TC/TX	5	55772	Breast_neoplasm|Hereditary_breast_and_ovarian_cancer_syndrome|Breast-ovarian_cancer,_familial_1|Hereditary_cancer-predisposing_syndrome|not_provided	Pathogenic
BRCA1	17	43094598	AG	A	frameshift_variant	P/X	2
BRCA1	17	43094601	CT	C	frameshift_variant	Q/X	4	37708	Hereditary_breast_and_ovarian_cancer_syndrome|Breast-ovarian_cancer,_familial_1|Hereditary_cancer-predisposing_syndrome|not_provided	Pathogenic
BRCA1	17	43094603	G	A	stop_gained	Q/*	1	55758	Hereditary_breast_and_ovarian_cancer_syndrome|Breast-ovarian_cancer,_familial_1|not_provided	Pathogenic
BRCA1	17	43094731	GAA	G	frameshift_variant	VS/VX	1	37698	Hereditary_breast_and_ovarian_cancer_syndrome|Breast-ovarian_cancer,_familial_1|Hereditary_cancer-predisposing_syndrome|Familial_cancer_of_breast|not_specified|Breast_and/or_ovarian_cancer|not_provided	Pathogenic
BRCA1	17	43094763	C	CCT	frameshift_variant	R/RX	1
BRCA1	17	43094828	TTG	T	frameshift_variant	T/X	1
BRCA1	17	43095852	T	A	stop_gained	K/*	2
BRCA1	17	43095924	T	G	splice_acceptor_variant	NA	64	37686	Hereditary_breast_and_ovarian_cancer_syndrome|Breast-ovarian_cancer,_familial_1|Hereditary_cancer-predisposing_syndrome|not_specified|Breast_and/or_ovarian_cancer|not_provided	Benign
BRCA1	17	43097274	TCAG	T	stop_gained,inframe_deletion	SE/*	1
BRCA1	17	43099774	C	A	splice_donor_variant	NA	2	55590	Hereditary_breast_and_ovarian_cancer_syndrome|Breast-ovarian_cancer,_familial_1|Hereditary_cancer-predisposing_syndrome|not_provided	Pathogenic
BRCA1	17	43099801	TG	T	frameshift_variant	Q/X	1	55460	Hereditary_breast_and_ovarian_cancer_syndrome|Breast-ovarian_cancer,_familial_1|Hereditary_cancer-predisposing_syndrome	Pathogenic
BRCA1	17	43104136	C	A	stop_gained	E/*	13	37581	Hereditary_breast_and_ovarian_cancer_syndrome|Breast-ovarian_cancer,_familial_1|Hereditary_cancer-predisposing_syndrome|Familial_cancer_of_breast|not_provided	Pathogenic
BRCA1	17	43104151	GA	G	frameshift_variant	L/X	1	266447	Breast-ovarian_cancer,_familial_1	Pathogenic
BRCA1	17	43104262	CT	C	splice_acceptor_variant	NA	1	54753	Hereditary_breast_and_ovarian_cancer_syndrome|Breast-ovarian_cancer,_familial_1|Hereditary_cancer-predisposing_syndrome|Breast_and/or_ovarian_cancer|not_provided	Pathogenic
BRCA1	17	43104867	C	A	splice_donor_variant	NA	13	246510	Hereditary_breast_and_ovarian_cancer_syndrome|Breast-ovarian_cancer,_familial_1|Hereditary_cancer-predisposing_syndrome|not_provided	Conflicting_interpretations_of_pathogenicity
BRCA1	17	43104922	CA	C	frameshift_variant	L/X	2	266264	Breast-ovarian_cancer,_familial_1	Pathogenic
BRCA1	17	43106454	AC	A	splice_donor_variant	NA	1	187171	Hereditary_cancer-predisposing_syndrome	Likely_pathogenic
BRCA1	17	43106460	T	A	stop_gained	K/*	1	868787	Breast-ovarian_cancer,_familial_1	not_provided
BRCA1	17	43106534	C	A	splice_acceptor_variant	NA	1	37404	Hereditary_breast_and_ovarian_cancer_syndrome|Breast-ovarian_cancer,_familial_1|Hereditary_cancer-predisposing_syndrome|not_provided	Pathogenic
BRCA1	17	43115757	CA	C	frameshift_variant	P/X	1	266132	Hereditary_breast_and_ovarian_cancer_syndrome|Breast-ovarian_cancer,_familial_1	Pathogenic
BRCA1	17	43124027	ACT	A	frameshift_variant	E/X	48	17662	Neoplasm_of_ovary|Hereditary_breast_and_ovarian_cancer_syndrome|Breast-ovarian_cancer,_familial_1|Pancreatic_cancer_4|Hereditary_cancer-predisposing_syndrome|Familial_cancer_of_breast|not_specified|Breast_and/or_ovarian_cancer|not_provided	Pathogenic
BRCA1	17	43124030	C	CT	frameshift_variant	-/X	1	37691	Breast_neoplasm|Neoplasm_of_ovary|Hereditary_breast_and_ovarian_cancer_syndrome|Breast-ovarian_cancer,_familial_1|Hereditary_cancer-predisposing_syndrome|Familial_cancer_of_breast|not_provided	Pathogenic
BRCA2	13	32316475	CAA	C	frameshift_variant	K/X	1	51198	Breast-ovarian_cancer,_familial_2|Hereditary_cancer-predisposing_syndrome|not_provided	Pathogenic
BRCA2	13	32316484	GC	G	frameshift_variant	P/X	4	51330	Hereditary_breast_and_ovarian_cancer_syndrome|Breast-ovarian_cancer,_familial_2|Hereditary_cancer-predisposing_syndrome|not_provided	Pathogenic
BRCA2	13	32316490	A	AT	frameshift_variant	-/X	5	51509	Hereditary_breast_and_ovarian_cancer_syndrome|Breast-ovarian_cancer,_familial_2|Hereditary_cancer-predisposing_syndrome|not_provided	Pathogenic
BRCA2	13	32316529	T	C	splice_donor_variant	NA	3	52163	Hereditary_breast_and_ovarian_cancer_syndrome|Breast-ovarian_cancer,_familial_2|not_provided	Pathogenic
BRCA2	13	32319180	C	G	stop_gained	Y/*	1	51179	Breast-ovarian_cancer,_familial_2|Hereditary_cancer-predisposing_syndrome	Pathogenic
BRCA2	13	32319246	AAT	A	frameshift_variant	I/X	1
BRCA2	13	32319259	C	T	stop_gained	Q/*	4	51298	Hereditary_breast_and_ovarian_cancer_syndrome|Breast-ovarian_cancer,_familial_2|Hereditary_cancer-predisposing_syndrome|not_provided	Pathogenic
BRCA2	13	32319264	GC	G	frameshift_variant	L/X	2
BRCA2	13	32319323	T	G	stop_gained,splice_region_variant	L/*	3	51406	Hereditary_breast_and_ovarian_cancer_syndrome|Breast-ovarian_cancer,_familial_2|Hereditary_cancer-predisposing_syndrome|Breast_and/or_ovarian_cancer	Pathogenic
BRCA2	13	32325155	T	A	stop_gained	C/*	4	37869	Breast-ovarian_cancer,_familial_2|not_provided	Pathogenic
BRCA2	13	32325163	TA	T	frameshift_variant	L/X	1	37876	Hereditary_breast_and_ovarian_cancer_syndrome|Breast-ovarian_cancer,_familial_2|Hereditary_cancer-predisposing_syndrome|not_provided	Pathogenic
BRCA2	13	32326099	A	T	splice_acceptor_variant	NA	1	267643	Breast-ovarian_cancer,_familial_2	Pathogenic
BRCA2	13	32326283	G	T	splice_donor_variant	NA	1	267649	Breast-ovarian_cancer,_familial_2	Pathogenic
BRCA2	13	32326497	A	G	splice_acceptor_variant	NA	13	51801	Hereditary_breast_and_ovarian_cancer_syndrome|Breast-ovarian_cancer,_familial_2|Hereditary_cancer-predisposing_syndrome|not_provided	Pathogenic
BRCA2	13	32326517	C	CAT	frameshift_variant	H/HX	9	51851	Hereditary_breast_and_ovarian_cancer_syndrome|Breast-ovarian_cancer,_familial_2|Hereditary_cancer-predisposing_syndrome	Pathogenic
BRCA2	13	32326553	GAT	G	frameshift_variant	D/X	2	37993	Hereditary_breast_and_ovarian_cancer_syndrome|Breast-ovarian_cancer,_familial_2|Hereditary_cancer-predisposing_syndrome|not_specified|not_provided	Pathogenic
BRCA2	13	32326582	ACCAC	A	frameshift_variant	PP/X	5
BRCA2	13	32326614	G	A	splice_donor_variant	NA	1	9348	Hereditary_breast_and_ovarian_cancer_syndrome|Fanconi_anemia,_complementation_group_D1|Breast-ovarian_cancer,_familial_2|Hereditary_cancer-predisposing_syndrome|not_provided	Pathogenic/Likely_pathogenic
BRCA2	13	32326615	T	G	splice_donor_variant	NA	6	9349	Hereditary_breast_and_ovarian_cancer_syndrome|Fanconi_anemia,_complementation_group_D1|Breast-ovarian_cancer,_familial_2|Hereditary_cancer-predisposing_syndrome|Fanconi_anemia|Breast_and/or_ovarian_cancer|not_provided	Pathogenic
BRCA2	13	32329441	A	G	splice_acceptor_variant	NA	2	52063	Breast-ovarian_cancer,_familial_2|not_provided	Pathogenic
BRCA2	13	32329467	CTG	C	frameshift_variant	TV/TX	9	9342	Medulloblastoma|Hereditary_breast_and_ovarian_cancer_syndrome|Wilms_tumor_1|Breast-ovarian_cancer,_familial_1|Fanconi_anemia,_complementation_group_D1|Breast-ovarian_cancer,_familial_2|Glioma_susceptibility_3|Hereditary_cancer-predisposing_syndrome|Familial_cancer_of_breast|not_specified|Breast_and/or_ovarian_cancer|not_provided	Pathogenic
BRCA2	13	32329471	ATT	A	frameshift_variant	F/X	1	52138	Hereditary_breast_and_ovarian_cancer_syndrome|Breast-ovarian_cancer,_familial_2|Hereditary_cancer-predisposing_syndrome	Pathogenic
BRCA2	13	32329493	G	A	splice_donor_variant	NA	6	91457	Hereditary_breast_and_ovarian_cancer_syndrome|Breast-ovarian_cancer,_familial_2|Hereditary_cancer-predisposing_syndrome	Likely_pathogenic
BRCA2	13	32330917	A	G	splice_acceptor_variant	NA	1	236264	Breast-ovarian_cancer,_familial_2|Hereditary_cancer-predisposing_syndrome	Pathogenic
BRCA2	13	32330928	A	AG	frameshift_variant	S/RX	1	920861	Hereditary_breast_and_ovarian_cancer_syndrome|Hereditary_cancer-predisposing_syndrome	Pathogenic
BRCA2	13	32330949	GA	G	frameshift_variant	E/X	1	96848	Hereditary_breast_and_ovarian_cancer_syndrome|Breast-ovarian_cancer,_familial_2|Hereditary_cancer-predisposing_syndrome|not_provided	Pathogenic
BRCA2	13	32330952	AG	A	frameshift_variant	S/X	2
BRCA2	13	32330960	GA	G	frameshift_variant	K/X	1
BRCA2	13	32330986	TGACA	T	frameshift_variant	VT/X	19	38103	Hereditary_breast_and_ovarian_cancer_syndrome|Breast-ovarian_cancer,_familial_2|Hereditary_cancer-predisposing_syndrome|Breast_and/or_ovarian_cancer|not_provided	Pathogenic
BRCA2	13	32331003	ACAAAT	A	frameshift_variant	TN/X	1	9326	Hereditary_breast_and_ovarian_cancer_syndrome|Breast-ovarian_cancer,_familial_2|Hereditary_cancer-predisposing_syndrome|Familial_cancer_of_breast|not_provided	Pathogenic
BRCA2	13	32331009	CAA	C	frameshift_variant	Q/X	6	188425	Hereditary_breast_and_ovarian_cancer_syndrome|Breast-ovarian_cancer,_familial_2	Pathogenic
BRCA2	13	32331031	G	A	splice_donor_variant	NA	2	52437	Hereditary_breast_and_ovarian_cancer_syndrome|Breast-ovarian_cancer,_familial_2|Hereditary_cancer-predisposing_syndrome|not_provided	Pathogenic/Likely_pathogenic
BRCA2	13	32332370	A	ATACTT	frameshift_variant	T/ILX	3
BRCA2	13	32332373	GTTGT	G	frameshift_variant	VV/X	3
BRCA2	13	32332428	C	CA	frameshift_variant	T/TX	2	52870	Hereditary_breast_and_ovarian_cancer_syndrome|Breast-ovarian_cancer,_familial_2|Hereditary_cancer-predisposing_syndrome|Familial_cancer_of_breast|not_provided	Pathogenic
BRCA2	13	32332575	T	G	stop_gained	L/*	1	266609	Hereditary_breast_and_ovarian_cancer_syndrome|Breast-ovarian_cancer,_familial_2	Pathogenic
BRCA2	13	32332654	CT	C	frameshift_variant	C/X	1
BRCA2	13	32332667	C	CTTAG	frameshift_variant	Q/LRX	11	51080	Hereditary_breast_and_ovarian_cancer_syndrome|Breast-ovarian_cancer,_familial_2|Hereditary_cancer-predisposing_syndrome|not_provided	Pathogenic
BRCA2	13	32332734	GT	G	frameshift_variant	C/X	3	37733	Hereditary_breast_and_ovarian_cancer_syndrome|Breast-ovarian_cancer,_familial_2|Hereditary_cancer-predisposing_syndrome|not_provided	Pathogenic
BRCA2	13	32332778	AAAAG	A	frameshift_variant	KR/X	5	37737	Neoplasm_of_ovary|Hereditary_breast_and_ovarian_cancer_syndrome|Breast-ovarian_cancer,_familial_2|Hereditary_cancer-predisposing_syndrome|not_provided	Pathogenic
BRCA2	13	32332798	T	TA	frameshift_variant	-/X	1	55789	Breast-ovarian_cancer,_familial_2	Pathogenic
BRCA2	13	32332836	CA	C	frameshift_variant	P/X	3	51109	Hereditary_breast_and_ovarian_cancer_syndrome|Breast-ovarian_cancer,_familial_2|not_provided	Pathogenic
BRCA2	13	32332866	CAG	C	frameshift_variant	TV/TX	4	51113	Hereditary_breast_and_ovarian_cancer_syndrome|Breast-ovarian_cancer,_familial_2|Hereditary_cancer-predisposing_syndrome|Familial_cancer_of_breast|not_provided	Pathogenic
BRCA2	13	32332968	C	G	stop_gained	S/*	1	531313	Hereditary_breast_and_ovarian_cancer_syndrome|Hereditary_cancer-predisposing_syndrome	Pathogenic
BRCA2	13	32333034	GT	G	frameshift_variant	S/X	1
BRCA2	13	32333099	G	T	stop_gained	E/*	1	266648	Breast-ovarian_cancer,_familial_2	Pathogenic
BRCA2	13	32333167	G	A	stop_gained	W/*	5	51175	Hereditary_breast_and_ovarian_cancer_syndrome|Breast-ovarian_cancer,_familial_2|Hereditary_cancer-predisposing_syndrome|not_provided	Pathogenic
BRCA2	13	32333282	G	T	stop_gained	G/*	1	942890	Hereditary_breast_and_ovarian_cancer_syndrome	Pathogenic
BRCA2	13	32333283	G	GA	frameshift_variant	G/GX	6	37762	Hereditary_breast_and_ovarian_cancer_syndrome|Breast-ovarian_cancer,_familial_2|Hereditary_cancer-predisposing_syndrome|not_specified|Breast_and/or_ovarian_cancer|not_provided	Pathogenic
BRCA2	13	32333312	G	T	stop_gained	E/*	1
BRCA2	13	32333365	T	TA	frameshift_variant	-/X	1	51220	Hereditary_breast_and_ovarian_cancer_syndrome|Breast-ovarian_cancer,_familial_2|Hereditary_cancer-predisposing_syndrome|Familial_cancer_of_breast|not_provided	Pathogenic
BRCA2	13	32333366	AC	A	frameshift_variant	T/X	3	51221	Hereditary_breast_and_ovarian_cancer_syndrome|Breast-ovarian_cancer,_familial_2|Hereditary_cancer-predisposing_syndrome|not_provided	Pathogenic
BRCA2	13	32336283	TG	T	frameshift_variant	V/X	10	37769	Hereditary_breast_and_ovarian_cancer_syndrome|Breast-ovarian_cancer,_familial_2|Hereditary_cancer-predisposing_syndrome|not_specified|not_provided	Pathogenic
BRCA2	13	32336446	A	ATTTT	frameshift_variant	-/FX	1
BRCA2	13	32336450	C	T	stop_gained	Q/*	1	236835	Breast_neoplasm|Hereditary_breast_and_ovarian_cancer_syndrome|Breast-ovarian_cancer,_familial_2|Hereditary_cancer-predisposing_syndrome|not_provided	Pathogenic
BRCA2	13	32336492	C	T	stop_gained	Q/*	2	266680	Hereditary_breast_and_ovarian_cancer_syndrome|Breast-ovarian_cancer,_familial_2	Pathogenic
BRCA2	13	32336624	A	T	stop_gained	K/*	1	266692	Breast-ovarian_cancer,_familial_2|Hereditary_cancer-predisposing_syndrome	Pathogenic
BRCA2	13	32336684	G	GA	frameshift_variant	D/EX	25	91775	Malignant_tumor_of_prostate|Hereditary_breast_and_ovarian_cancer_syndrome|Breast-ovarian_cancer,_familial_2|Hereditary_cancer-predisposing_syndrome|Breast_and/or_ovarian_cancer|not_provided	Pathogenic
BRCA2	13	32336752	AG	A	frameshift_variant	G/X	2	821215	Hereditary_cancer-predisposing_syndrome	Pathogenic
BRCA2	13	32336762	T	TA	stop_gained,frameshift_variant	Y/*	1
BRCA2	13	32336764	T	G	stop_gained	Y/*	6	37784	Hereditary_breast_and_ovarian_cancer_syndrome|Breast-ovarian_cancer,_familial_2|Hereditary_cancer-predisposing_syndrome|Breast_and/or_ovarian_cancer|not_provided	Pathogenic
BRCA2	13	32336839	T	G	stop_gained	Y/*	1
BRCA2	13	32336936	C	CA	frameshift_variant	Q/QX	1	37793	Hereditary_breast_and_ovarian_cancer_syndrome|Breast-ovarian_cancer,_familial_2|Hereditary_cancer-predisposing_syndrome|Breast_and/or_ovarian_cancer|not_provided	Pathogenic
BRCA2	13	32336961	C	G	stop_gained	S/*	4	252823	Hereditary_breast_and_ovarian_cancer_syndrome|Breast-ovarian_cancer,_familial_2|Hereditary_cancer-predisposing_syndrome	Pathogenic
BRCA2	13	32336972	A	AT	frameshift_variant	I/IX	5	91780	Hereditary_breast_and_ovarian_cancer_syndrome|Breast-ovarian_cancer,_familial_2|Hereditary_cancer-predisposing_syndrome	Pathogenic
BRCA2	13	32336988	ACT	A	frameshift_variant	DS/DX	2	51318	Hereditary_breast_and_ovarian_cancer_syndrome|Breast-ovarian_cancer,_familial_2|not_provided	Pathogenic
BRCA2	13	32337159	AT	A	frameshift_variant	D/X	1
BRCA2	13	32337170	AC	A	frameshift_variant	T/X	1
BRCA2	13	32337184	TAA	T	frameshift_variant	K/X	5	55791	Hereditary_breast_and_ovarian_cancer_syndrome|Breast-ovarian_cancer,_familial_2|Hereditary_cancer-predisposing_syndrome	Pathogenic
BRCA2	13	32337189	AAG	A	frameshift_variant	KD/KX	4	51356	Hereditary_breast_and_ovarian_cancer_syndrome|Breast-ovarian_cancer,_familial_2|Hereditary_cancer-predisposing_syndrome	Pathogenic
BRCA2	13	32337251	ACT	A	frameshift_variant	T/X	1	125998	Hereditary_breast_and_ovarian_cancer_syndrome|Breast-ovarian_cancer,_familial_2|Hereditary_cancer-predisposing_syndrome	Pathogenic
BRCA2	13	32337434	AG	A	frameshift_variant	S/X	1
BRCA2	13	32337458	G	T	stop_gained	E/*	3	51400	Rhabdomyosarcoma_(disease)|Hereditary_breast_and_ovarian_cancer_syndrome|Breast-ovarian_cancer,_familial_2|Hereditary_cancer-predisposing_syndrome|not_specified|not_provided	Pathogenic
BRCA2	13	32337481	AGCTTGTGT	A	frameshift_variant	ACV/X	1
BRCA2	13	32337512	TTAGA	T	frameshift_variant	LD/X	1	37824	Hereditary_breast_and_ovarian_cancer_syndrome|Breast-ovarian_cancer,_familial_2|Hereditary_cancer-predisposing_syndrome|not_provided	Pathogenic
BRCA2	13	32337546	CAATT	C	frameshift_variant	SI/X	3	51419	Hereditary_breast_and_ovarian_cancer_syndrome|Breast-ovarian_cancer,_familial_2|Hereditary_cancer-predisposing_syndrome|Familial_cancer_of_breast	Pathogenic
BRCA2	13	32337648	AT	A	frameshift_variant	N/X	2	254516	Hereditary_breast_and_ovarian_cancer_syndrome|Breast-ovarian_cancer,_familial_2	Pathogenic
BRCA2	13	32337667	AC	A	frameshift_variant	P/X	1
BRCA2	13	32337717	C	A	stop_gained	S/*	1	126007	Breast-ovarian_cancer,_familial_2|Hereditary_cancer-predisposing_syndrome	Pathogenic
BRCA2	13	32337747	G	GA	frameshift_variant	R/RX	1	855901	Hereditary_breast_and_ovarian_cancer_syndrome|not_provided	Pathogenic
BRCA2	13	32337760	C	A	stop_gained	Y/*	24	231604	Hereditary_breast_and_ovarian_cancer_syndrome|Breast-ovarian_cancer,_familial_2|Hereditary_cancer-predisposing_syndrome	Pathogenic
BRCA2	13	32337804	C	CT	frameshift_variant	T/TX	2	419825	Hereditary_breast_and_ovarian_cancer_syndrome|Breast-ovarian_cancer,_familial_2|Hereditary_cancer-predisposing_syndrome|not_provided	Pathogenic
BRCA2	13	32337878	C	T	stop_gained	Q/*	1	266756	Hereditary_breast_and_ovarian_cancer_syndrome|Breast-ovarian_cancer,_familial_2|Hereditary_cancer-predisposing_syndrome|not_provided	Pathogenic
BRCA2	13	32337898	ATT	A	frameshift_variant	F/X	9	37846	Hereditary_breast_and_ovarian_cancer_syndrome|Breast-ovarian_cancer,_familial_2|Hereditary_cancer-predisposing_syndrome|Inborn_genetic_diseases|Breast_and/or_ovarian_cancer|not_provided	Pathogenic
BRCA2	13	32337952	CTG	C	frameshift_variant	C/X	10	51493	Rhabdomyosarcoma_(disease)|Hereditary_breast_and_ovarian_cancer_syndrome|Breast-ovarian_cancer,_familial_2|Hereditary_cancer-predisposing_syndrome|not_provided	Pathogenic
BRCA2	13	32338034	CTG	C	frameshift_variant	L/X	28	51504	Hereditary_breast_and_ovarian_cancer_syndrome|Breast-ovarian_cancer,_familial_2|Hereditary_cancer-predisposing_syndrome|not_provided	Pathogenic
BRCA2	13	32338043	TC	T	frameshift_variant	S/X	4	37853	Hereditary_breast_and_ovarian_cancer_syndrome|Breast-ovarian_cancer,_familial_2|Hereditary_cancer-predisposing_syndrome|not_provided	Pathogenic
BRCA2	13	32338131	GTT	G	frameshift_variant	SL/SX	4	51523	Hereditary_breast_and_ovarian_cancer_syndrome|Breast-ovarian_cancer,_familial_2	Pathogenic
BRCA2	13	32338181	GA	G	frameshift_variant	E/X	1	51533	Breast-ovarian_cancer,_familial_2|Familial_cancer_of_breast	Pathogenic
BRCA2	13	32338200	CTG	C	frameshift_variant	TV/TX	27	37859	Rhabdomyosarcoma_(disease)|Neoplasm_of_ovary|Hereditary_breast_and_ovarian_cancer_syndrome|Breast-ovarian_cancer,_familial_2|Hereditary_cancer-predisposing_syndrome|Familial_cancer_of_breast|not_specified|Breast_and/or_ovarian_cancer|not_provided	Pathogenic
BRCA2	13	32338226	CA	C	frameshift_variant	Q/X	4	91809	Hereditary_breast_and_ovarian_cancer_syndrome|Breast-ovarian_cancer,_familial_2|Hereditary_cancer-predisposing_syndrome|not_provided	Pathogenic
BRCA2	13	32338329	C	CTGCT	frameshift_variant	T/TAX	1	51578	Hereditary_breast_and_ovarian_cancer_syndrome|Breast-ovarian_cancer,_familial_2|Hereditary_cancer-predisposing_syndrome|Familial_cancer_of_breast|not_provided	Pathogenic
BRCA2	13	32338358	G	T	stop_gained	E/*	2	233112	Hereditary_breast_and_ovarian_cancer_syndrome|Breast-ovarian_cancer,_familial_2|Hereditary_cancer-predisposing_syndrome|Breast_and/or_ovarian_cancer	Pathogenic
BRCA2	13	32338362	T	TCATC	frameshift_variant	F/FIX	2	236860	Hereditary_breast_and_ovarian_cancer_syndrome|Breast-ovarian_cancer,_familial_2|Hereditary_cancer-predisposing_syndrome|not_provided	Pathogenic
BRCA2	13	32338509	C	G	stop_gained	S/*	1	531204	Hereditary_breast_and_ovarian_cancer_syndrome	Pathogenic
BRCA2	13	32338517	AC	A	frameshift_variant	T/X	6
BRCA2	13	32338531	T	TG	frameshift_variant	-/X	1	232764	Hereditary_breast_and_ovarian_cancer_syndrome|Breast-ovarian_cancer,_familial_2|Hereditary_cancer-predisposing_syndrome	Pathogenic
BRCA2	13	32338630	T	TA	frameshift_variant	-/X	4	37891	Hereditary_breast_and_ovarian_cancer_syndrome|Breast-ovarian_cancer,_familial_2|Hereditary_cancer-predisposing_syndrome|not_provided	Pathogenic
BRCA2	13	32338633	A	AT	frameshift_variant	-/X	6	37892	Hereditary_breast_and_ovarian_cancer_syndrome|Breast-ovarian_cancer,_familial_2|Hereditary_cancer-predisposing_syndrome|not_provided	Pathogenic
BRCA2	13	32338654	GA	G	frameshift_variant	K/X	2	266801	Breast-ovarian_cancer,_familial_2|Hereditary_cancer-predisposing_syndrome|not_provided	Pathogenic
BRCA2	13	32338674	AAG	A	frameshift_variant	KE/KX	1	824793	Hereditary_breast_and_ovarian_cancer_syndrome|Hereditary_cancer-predisposing_syndrome	Pathogenic
BRCA2	13	32338749	AATTAC	A	frameshift_variant	ELH/EX	4	51640	Hereditary_breast_and_ovarian_cancer_syndrome|Breast-ovarian_cancer,_familial_2|Hereditary_cancer-predisposing_syndrome|not_provided	Pathogenic
BRCA2	13	32338758	CTGACA	C	frameshift_variant	SDI/SX	4	37899	Hereditary_breast_and_ovarian_cancer_syndrome|Breast-ovarian_cancer,_familial_2|Hereditary_cancer-predisposing_syndrome|not_provided	Pathogenic
BRCA2	13	32338764	TAAGA	T	frameshift_variant	IR/X	25	37902	Hereditary_breast_and_ovarian_cancer_syndrome|Breast-ovarian_cancer,_familial_2|Hereditary_cancer-predisposing_syndrome|Familial_cancer_of_breast|not_provided	Pathogenic
BRCA2	13	32338827	TGAAA	T	frameshift_variant	LK/X	63	51653	Hereditary_breast_and_ovarian_cancer_syndrome|Diffuse_intrinsic_pontine_glioma|Breast-ovarian_cancer,_familial_2|Hereditary_cancer-predisposing_syndrome|not_specified|not_provided	Pathogenic
BRCA2	13	32338880	C	T	stop_gained	Q/*	3	51659	Breast-ovarian_cancer,_familial_2|Hereditary_cancer-predisposing_syndrome|Cancer_of_the_pancreas	Pathogenic
BRCA2	13	32338939	C	CG	frameshift_variant	-/X	1	216856	Hereditary_breast_and_ovarian_cancer_syndrome|Breast-ovarian_cancer,_familial_2|not_provided	Pathogenic
BRCA2	13	32338981	G	GA	frameshift_variant	-/X	10	37912	Hereditary_breast_and_ovarian_cancer_syndrome|Breast-ovarian_cancer,_familial_2|Hereditary_cancer-predisposing_syndrome|not_specified|Breast_and/or_ovarian_cancer|not_provided	Pathogenic
BRCA2	13	32338988	CT	C	frameshift_variant	L/X	15	37915	Hereditary_breast_and_ovarian_cancer_syndrome|Breast-ovarian_cancer,_familial_2|Hereditary_cancer-predisposing_syndrome|Breast_and/or_ovarian_cancer|not_provided	Pathogenic
BRCA2	13	32339003	G	T	stop_gained	E/*	3	9344	Hereditary_breast_and_ovarian_cancer_syndrome|Fanconi_anemia,_complementation_group_D1|Breast-ovarian_cancer,_familial_2|Hereditary_cancer-predisposing_syndrome	Pathogenic
BRCA2	13	32339084	G	T	stop_gained	E/*	2
BRCA2	13	32339214	T	G	stop_gained	L/*	8	51730	Hereditary_breast_and_ovarian_cancer_syndrome|Breast-ovarian_cancer,_familial_2|not_provided	Pathogenic
BRCA2	13	32339228	GAA	G	frameshift_variant	E/X	26	37929	Hereditary_breast_and_ovarian_cancer_syndrome|Breast-ovarian_cancer,_familial_2|Hereditary_cancer-predisposing_syndrome|Breast_and/or_ovarian_cancer|not_provided	Pathogenic
BRCA2	13	32339244	C	CAA	frameshift_variant	S/SX	1
BRCA2	13	32339258	T	TC	frameshift_variant	L/SX	1
BRCA2	13	32339266	T	TA	frameshift_variant	-/X	2	187127	Hereditary_breast_and_ovarian_cancer_syndrome|Breast-ovarian_cancer,_familial_2|Hereditary_cancer-predisposing_syndrome	Pathogenic
BRCA2	13	32339320	C	A	stop_gained	Y/*	1	51750	Hereditary_breast_and_ovarian_cancer_syndrome|Breast-ovarian_cancer,_familial_2|Hereditary_cancer-predisposing_syndrome|not_provided	Pathogenic
BRCA2	13	32339334	CT	C	frameshift_variant	P/X	2	266841	Breast-ovarian_cancer,_familial_2	Pathogenic
BRCA2	13	32339338	T	A	stop_gained	Y/*	1
BRCA2	13	32339421	C	CA	frameshift_variant	A/AX	41	37943	Hereditary_breast_and_ovarian_cancer_syndrome|Breast-ovarian_cancer,_familial_2|Hereditary_cancer-predisposing_syndrome|Breast_and/or_ovarian_cancer|not_provided	Pathogenic
BRCA2	13	32339466	GAATA	G	frameshift_variant	RI/X	2	51773	Hereditary_breast_and_ovarian_cancer_syndrome|Breast-ovarian_cancer,_familial_2|Hereditary_cancer-predisposing_syndrome|Familial_cancer_of_breast|not_provided	Pathogenic
BRCA2	13	32339482	TTATG	T	frameshift_variant	YV/X	5	51775	Hereditary_breast_and_ovarian_cancer_syndrome|Breast-ovarian_cancer,_familial_1|Breast-ovarian_cancer,_familial_2|Hereditary_cancer-predisposing_syndrome|not_provided	Pathogenic
BRCA2	13	32339493	ATTAT	A	frameshift_variant	NY/X	4	51778	Breast-ovarian_cancer,_familial_2|Hereditary_cancer-predisposing_syndrome|not_provided	Pathogenic
BRCA2	13	32339518	CAG	C	frameshift_variant	S/X	1	51791	Hereditary_breast_and_ovarian_cancer_syndrome|Breast-ovarian_cancer,_familial_2|Hereditary_cancer-predisposing_syndrome|not_provided	Pathogenic
BRCA2	13	32339531	GA	G	frameshift_variant	E/X	1	51806	Breast-ovarian_cancer,_familial_2	Pathogenic
BRCA2	13	32339547	ATC	A	frameshift_variant	HL/HX	1	233155	Hereditary_breast_and_ovarian_cancer_syndrome|Breast-ovarian_cancer,_familial_2|Hereditary_cancer-predisposing_syndrome|not_provided	Pathogenic
BRCA2	13	32339565	ATACT	A	frameshift_variant	DT/X	4	37951	Hereditary_breast_and_ovarian_cancer_syndrome|Breast-ovarian_cancer,_familial_2|Hereditary_cancer-predisposing_syndrome|not_provided	Pathogenic
BRCA2	13	32339571	ATTTAAGT	A	frameshift_variant	YLS/X	6	51822	Hereditary_breast_and_ovarian_cancer_syndrome|Breast-ovarian_cancer,_familial_2|Hereditary_cancer-predisposing_syndrome|not_specified|not_provided	Pathogenic
BRCA2	13	32339602	T	G	stop_gained	Y/*	5	590883	Breast-ovarian_cancer,_familial_2|Hereditary_cancer-predisposing_syndrome	Pathogenic/Likely_pathogenic
BRCA2	13	32339634	C	G	stop_gained	S/*	5	51833	Hereditary_breast_and_ovarian_cancer_syndrome|Breast-ovarian_cancer,_familial_2|Hereditary_cancer-predisposing_syndrome	Pathogenic
BRCA2	13	32339640	ATC	A	frameshift_variant	YL/YX	1	37956	Hereditary_breast_and_ovarian_cancer_syndrome|Breast-ovarian_cancer,_familial_2|Hereditary_cancer-predisposing_syndrome|not_provided	Pathogenic
BRCA2	13	32339646	C	CA	frameshift_variant	S/SX	1	462372	Hereditary_breast_and_ovarian_cancer_syndrome	Pathogenic
BRCA2	13	32339657	CTT	C	frameshift_variant	L/X	17	37957	Intellectual_disability|Hereditary_breast_and_ovarian_cancer_syndrome|Breast-ovarian_cancer,_familial_2|Hereditary_cancer-predisposing_syndrome|Familial_cancer_of_breast|not_specified|not_provided	Pathogenic
BRCA2	13	32339699	CAA	C	frameshift_variant	Q/X	32	37959	Hereditary_breast_and_ovarian_cancer_syndrome|Breast-ovarian_cancer,_familial_2|Hereditary_cancer-predisposing_syndrome|not_provided	Pathogenic
BRCA2	13	32339763	CTG	C	frameshift_variant	TV/TX	2	37963	Hereditary_breast_and_ovarian_cancer_syndrome|Breast-ovarian_cancer,_familial_2|Hereditary_cancer-predisposing_syndrome|Breast_and/or_ovarian_cancer|not_provided	Pathogenic
BRCA2	13	32339808	C	A	stop_gained	S/*	1	623177	Fanconi_anemia,_complementation_group_D1|Hereditary_cancer-predisposing_syndrome	Pathogenic
BRCA2	13	32339928	CAATT	C	frameshift_variant	TI/X	22	37975	Hereditary_breast_and_ovarian_cancer_syndrome|Fanconi_anemia,_complementation_group_D1|Breast-ovarian_cancer,_familial_2|Hereditary_cancer-predisposing_syndrome|Breast_and/or_ovarian_cancer|not_provided	Pathogenic
BRCA2	13	32339953	TACAG	T	frameshift_variant	TD/X	1	37978	Hereditary_breast_and_ovarian_cancer_syndrome|Breast-ovarian_cancer,_familial_2|Hereditary_cancer-predisposing_syndrome|not_provided	Pathogenic
BRCA2	13	32340010	C	A	stop_gained	C/*	1	37985	Hereditary_breast_and_ovarian_cancer_syndrome|Breast-ovarian_cancer,_familial_2|Hereditary_cancer-predisposing_syndrome|not_provided	Pathogenic
BRCA2	13	32340035	T	TA	stop_gained,frameshift_variant	Y/*	2	37988	Hereditary_breast_and_ovarian_cancer_syndrome|Breast-ovarian_cancer,_familial_2|Hereditary_cancer-predisposing_syndrome|Familial_cancer_of_breast|not_provided	Pathogenic
BRCA2	13	32340037	C	G	stop_gained	Y/*	40	37989	Tracheoesophageal_fistula|Medulloblastoma|Malignant_tumor_of_prostate|Neoplasm_of_ovary|Hereditary_breast_and_ovarian_cancer_syndrome|Ovarian_cancer|Wilms_tumor_1|Fanconi_anemia,_complementation_group_D1|Breast-ovarian_cancer,_familial_2|Glioma_susceptibility_3|Pancreatic_cancer_2|Hereditary_cancer-predisposing_syndrome|Familial_cancer_of_breast|Breast_and/or_ovarian_cancer|not_provided	Pathogenic
BRCA2	13	32340072	ACT	A	frameshift_variant	NS/NX	10	9320	Hereditary_breast_and_ovarian_cancer_syndrome|Breast-ovarian_cancer,_familial_2|Hereditary_cancer-predisposing_syndrome|Familial_cancer_of_breast|not_specified|Breast_and/or_ovarian_cancer|not_provided	Pathogenic
BRCA2	13	32340184	TA	T	frameshift_variant	K/X	1
BRCA2	13	32340212	G	T	stop_gained	E/*	1	51952	Tracheoesophageal_fistula|Medulloblastoma|Malignant_tumor_of_prostate|Hereditary_breast_and_ovarian_cancer_syndrome|Wilms_tumor_1|Fanconi_anemia,_complementation_group_D1|Breast-ovarian_cancer,_familial_2|Glioma_susceptibility_3|Pancreatic_cancer_2|Hereditary_cancer-predisposing_syndrome|Familial_cancer_of_breast|not_specified|Breast_and/or_ovarian_cancer|BRCA2-Related_Disorders|not_provided	Pathogenic
BRCA2	13	32340219	C	A	stop_gained	S/*	2	51954	Hereditary_breast_and_ovarian_cancer_syndrome|Breast-ovarian_cancer,_familial_2|Hereditary_cancer-predisposing_syndrome|not_specified|Breast_and/or_ovarian_cancer|not_provided	Pathogenic
BRCA2	13	32340264	C	A	stop_gained	S/*	7	38007	Hereditary_breast_and_ovarian_cancer_syndrome|Breast-ovarian_cancer,_familial_2|Hereditary_cancer-predisposing_syndrome|Breast_and/or_ovarian_cancer|not_provided	Pathogenic
BRCA2	13	32340296	G	GC	frameshift_variant	A/AX	1
BRCA2	13	32340300	GT	G	frameshift_variant	S/X	60	9325	Breast_neoplasm|Neoplasm_of_ovary|Hereditary_breast_and_ovarian_cancer_syndrome|Fanconi_anemia,_complementation_group_D1|Breast-ovarian_cancer,_familial_2|Pancreatic_cancer_2|Hereditary_cancer-predisposing_syndrome|Familial_cancer_of_breast|not_specified|Breast_and/or_ovarian_cancer|BRCA2-Related_Disorders|not_provided|Hereditary_Cancer_Syndrome	Pathogenic
BRCA2	13	32340385	C	CT	frameshift_variant	-/X	1	440429	Breast-ovarian_cancer,_familial_2	Pathogenic
BRCA2	13	32340406	AAG	A	frameshift_variant	S/X	1	266918	Hereditary_breast_and_ovarian_cancer_syndrome|Breast-ovarian_cancer,_familial_2	Pathogenic
BRCA2	13	32340413	GAACA	G	frameshift_variant	EH/X	4	91435	Hereditary_breast_and_ovarian_cancer_syndrome|Breast-ovarian_cancer,_familial_2|Hereditary_cancer-predisposing_syndrome|not_provided	Pathogenic
BRCA2	13	32340420	C	G	stop_gained	S/*	6	51998	Hereditary_breast_and_ovarian_cancer_syndrome|Breast-ovarian_cancer,_familial_2|Hereditary_cancer-predisposing_syndrome|not_provided	Pathogenic
BRCA2	13	32340432	C	CA	frameshift_variant	T/TX	6	52005	Hereditary_breast_and_ovarian_cancer_syndrome|Breast-ovarian_cancer,_familial_2|Hereditary_cancer-predisposing_syndrome|Breast_and/or_ovarian_cancer|not_provided	Pathogenic
BRCA2	13	32340531	GT	G	frameshift_variant	S/X	1
BRCA2	13	32340629	CTT	C	frameshift_variant	L/X	95	9318	Hereditary_breast_and_ovarian_cancer_syndrome|Breast-ovarian_cancer,_familial_2|Hereditary_cancer-predisposing_syndrome|not_specified|Breast_and/or_ovarian_cancer|not_provided	Pathogenic
BRCA2	13	32340653	C	T	stop_gained	Q/*	1	449867	not_provided	Pathogenic
BRCA2	13	32340740	G	T	stop_gained	E/*	1	266943	Neoplasm_of_ovary|Breast-ovarian_cancer,_familial_2	Pathogenic
BRCA2	13	32340816	ATC	A	frameshift_variant	YL/YX	5	38047	Neoplasm_of_ovary|Hereditary_breast_and_ovarian_cancer_syndrome|Colorectal_cancer|Breast-ovarian_cancer,_familial_2|Hereditary_cancer-predisposing_syndrome|not_provided	Pathogenic
BRCA2	13	32340836	GACAA	G	frameshift_variant	DK/X	8	38048	Breast_carcinoma|Hereditary_breast_and_ovarian_cancer_syndrome|Breast-ovarian_cancer,_familial_2|Hereditary_cancer-predisposing_syndrome|not_specified|not_provided	Pathogenic
BRCA2	13	32340882	A	ACATTCATG	frameshift_variant	N/NIHX	2	266957	Hereditary_breast_and_ovarian_cancer_syndrome|Breast-ovarian_cancer,_familial_2	Pathogenic
BRCA2	13	32340890	G	GA	frameshift_variant	V/DX	4	38050	Hereditary_breast_and_ovarian_cancer_syndrome|Breast-ovarian_cancer,_familial_2|Hereditary_cancer-predisposing_syndrome|not_provided	Pathogenic
BRCA2	13	32340906	AG	A	frameshift_variant	Q/X	1	52127	Breast_neoplasm|Breast-ovarian_cancer,_familial_2|Hereditary_cancer-predisposing_syndrome|not_provided	Pathogenic
BRCA2	13	32340932	G	T	stop_gained	E/*	1
BRCA2	13	32340940	TAA	T	frameshift_variant	K/X	8	236280	Hereditary_breast_and_ovarian_cancer_syndrome|Breast-ovarian_cancer,_familial_2	Pathogenic
BRCA2	13	32340956	TC	T	frameshift_variant	S/X	3	96839	Breast-ovarian_cancer,_familial_2	Pathogenic
BRCA2	13	32340996	CT	C	frameshift_variant	T/X	1	52145	Hereditary_breast_and_ovarian_cancer_syndrome|Breast-ovarian_cancer,_familial_2|Hereditary_cancer-predisposing_syndrome|Breast_and/or_ovarian_cancer|not_provided	Pathogenic
BRCA2	13	32341090	G	GC	frameshift_variant	-/X	1
BRCA2	13	32341108	TTC	T	frameshift_variant	S/X	14	52177	Hereditary_breast_and_ovarian_cancer_syndrome|Breast-ovarian_cancer,_familial_2|Hereditary_cancer-predisposing_syndrome|not_provided	Pathogenic
BRCA2	13	32344557	G	A	splice_acceptor_variant	NA	1
BRCA2	13	32346830	CAATA	C	frameshift_variant	TI/X	4	38075	Hereditary_breast_and_ovarian_cancer_syndrome|Breast-ovarian_cancer,_familial_2|Hereditary_cancer-predisposing_syndrome|not_provided	Pathogenic
BRCA2	13	32346848	T	A	stop_gained	L/*	1	96844	Hereditary_breast_and_ovarian_cancer_syndrome|Breast-ovarian_cancer,_familial_2|Hereditary_cancer-predisposing_syndrome|not_provided	Pathogenic
BRCA2	13	32346866	CT	C	frameshift_variant	S/X	8	252419	Hereditary_breast_and_ovarian_cancer_syndrome|Breast-ovarian_cancer,_familial_2|not_provided	Pathogenic
BRCA2	13	32346878	T	TTACCTGG	frameshift_variant	I/ITWX	1
BRCA2	13	32346889	C	CCAAA	frameshift_variant	P/PNX	1
BRCA2	13	32354920	TTC	T	frameshift_variant	FL/FX	39	38082	Hereditary_breast_and_ovarian_cancer_syndrome|Breast-ovarian_cancer,_familial_2|Hereditary_cancer-predisposing_syndrome|not_specified|not_provided	Pathogenic
BRCA2	13	32355024	G	GA	frameshift_variant	E/EX	2	52278	Breast-ovarian_cancer,_familial_2|Hereditary_cancer-predisposing_syndrome	Pathogenic
BRCA2	13	32355068	CTT	C	frameshift_variant	F/X	1	582947	Hereditary_breast_and_ovarian_cancer_syndrome	Pathogenic
BRCA2	13	32355101	TCA	T	frameshift_variant	H/X	1	52298	Hereditary_breast_and_ovarian_cancer_syndrome|Breast-ovarian_cancer,_familial_2|Hereditary_cancer-predisposing_syndrome|Breast_and/or_ovarian_cancer|not_provided	Pathogenic
BRCA2	13	32355194	TA	T	frameshift_variant	K/X	1
BRCA2	13	32355212	GA	G	frameshift_variant	I/X	3	52312	Hereditary_breast_and_ovarian_cancer_syndrome|Breast-ovarian_cancer,_familial_2|Hereditary_cancer-predisposing_syndrome|not_provided	Pathogenic
BRCA2	13	32355268	AGT	A	frameshift_variant	KC/KX	1	38095	Hereditary_breast_and_ovarian_cancer_syndrome|Breast-ovarian_cancer,_familial_2|not_provided	Pathogenic
BRCA2	13	32355276	GA	G	frameshift_variant	E/X	4	267009	Hereditary_breast_and_ovarian_cancer_syndrome|Breast-ovarian_cancer,_familial_2	Pathogenic
BRCA2	13	32356445	C	T	stop_gained	Q/*	1	827061	Hereditary_cancer-predisposing_syndrome	Pathogenic
BRCA2	13	32356472	C	T	stop_gained	R/*	10	38099	Tracheoesophageal_fistula|Medulloblastoma|Malignant_tumor_of_prostate|Hereditary_breast_and_ovarian_cancer_syndrome|Wilms_tumor_1|Fanconi_anemia,_complementation_group_D1|Breast-ovarian_cancer,_familial_2|Glioma_susceptibility_3|Pancreatic_cancer_2|Hereditary_cancer-predisposing_syndrome|Familial_cancer_of_breast|not_provided	Pathogenic
BRCA2	13	32356530	C	CA	frameshift_variant	A/AX	1	38101	Hereditary_breast_and_ovarian_cancer_syndrome|Breast-ovarian_cancer,_familial_2|Hereditary_cancer-predisposing_syndrome	Pathogenic
BRCA2	13	32356568	GCAGT	G	frameshift_variant	AV/X	6
BRCA2	13	32356574	G	GA	frameshift_variant	G/EX	6
BRCA2	13	32356610	G	GT	splice_donor_variant	NA	1
BRCA2	13	32357773	TA	T	frameshift_variant	I/X	2
BRCA2	13	32357800	CTT	C	frameshift_variant	SF/SX	2	52381	Breast-ovarian_cancer,_familial_2|Hereditary_cancer-predisposing_syndrome|not_provided	Pathogenic
BRCA2	13	32357881	G	A	stop_gained	W/*	13	52401	Hereditary_breast_and_ovarian_cancer_syndrome|Breast-ovarian_cancer,_familial_2|Hereditary_cancer-predisposing_syndrome|Breast_and/or_ovarian_cancer|not_provided	Pathogenic
BRCA2	13	32357885	CA	C	frameshift_variant	I/X	11	52405	Hereditary_breast_and_ovarian_cancer_syndrome|Breast-ovarian_cancer,_familial_2|Hereditary_cancer-predisposing_syndrome	Pathogenic
BRCA2	13	32357930	G	A	splice_donor_variant	NA	1	52410	Hereditary_breast_and_ovarian_cancer_syndrome|Breast-ovarian_cancer,_familial_2|Hereditary_cancer-predisposing_syndrome	Pathogenic
BRCA2	13	32362600	T	TA	frameshift_variant	I/IX	1	52431	Hereditary_breast_and_ovarian_cancer_syndrome|Breast-ovarian_cancer,_familial_2	Pathogenic
BRCA2	13	32362650	A	T	stop_gained	R/*	1	267043	Breast-ovarian_cancer,_familial_2	Pathogenic
BRCA2	13	32362663	C	CA	frameshift_variant	P/PX	1	267044	Breast-ovarian_cancer,_familial_2	Pathogenic
BRCA2	13	32363178	G	C	splice_acceptor_variant	NA	4	38132	Hereditary_breast_and_ovarian_cancer_syndrome|Breast-ovarian_cancer,_familial_2|Hereditary_cancer-predisposing_syndrome|not_specified|not_provided	Pathogenic
BRCA2	13	32363447	CAG	C	frameshift_variant	Q/X	1	52536	Hereditary_breast_and_ovarian_cancer_syndrome|Breast-ovarian_cancer,_familial_2|Hereditary_cancer-predisposing_syndrome|not_provided	Pathogenic
BRCA2	13	32363498	AC	A	frameshift_variant	T/X	16	38149	Hereditary_breast_and_ovarian_cancer_syndrome|Breast-ovarian_cancer,_familial_1|Breast-ovarian_cancer,_familial_2|Hereditary_cancer-predisposing_syndrome|not_provided	Pathogenic
BRCA2	13	32363534	G	A	splice_donor_variant	NA	1	38154	Breast-ovarian_cancer,_familial_2|Hereditary_cancer-predisposing_syndrome|not_provided	Pathogenic
BRCA2	13	32363535	T	A	splice_donor_variant	NA	1	91507	Breast-ovarian_cancer,_familial_2	Pathogenic
BRCA2	13	32370555	C	T	stop_gained,splice_region_variant	Q/*	3	52600	Breast-ovarian_cancer,_familial_2	Pathogenic
BRCA2	13	32370558	G	C	splice_donor_variant	NA	1
BRCA2	13	32370559	T	C	splice_donor_variant	NA	1	267697	Breast-ovarian_cancer,_familial_2	Pathogenic
BRCA2	13	32371000	AAG	A	frameshift_variant	R/X	1	9328	Hereditary_breast_and_ovarian_cancer_syndrome|Breast-ovarian_cancer,_familial_2|Hereditary_cancer-predisposing_syndrome|Breast_and/or_ovarian_cancer|not_provided	Pathogenic
BRCA2	13	32371042	AC	A	frameshift_variant	Q/X	11	38169	Hereditary_breast_and_ovarian_cancer_syndrome|Breast-ovarian_cancer,_familial_2|Hereditary_cancer-predisposing_syndrome|not_provided	Pathogenic
BRCA2	13	32371052	C	CT	frameshift_variant	L/LX	2	38170	Hereditary_breast_and_ovarian_cancer_syndrome|Breast-ovarian_cancer,_familial_2|Hereditary_cancer-predisposing_syndrome|not_provided	Pathogenic
BRCA2	13	32376697	C	G	stop_gained	S/*	1	920078	Hereditary_cancer-predisposing_syndrome	Pathogenic
BRCA2	13	32379440	C	T	stop_gained	Q/*	6	52694	Hereditary_breast_and_ovarian_cancer_syndrome|Breast-ovarian_cancer,_familial_2|Hereditary_cancer-predisposing_syndrome|not_provided	Pathogenic
BRCA2	13	32379459	TCA	T	frameshift_variant	VT/VX	1	618546	Hereditary_cancer-predisposing_syndrome|not_provided	Pathogenic
BRCA2	13	32379464	AC	A	frameshift_variant	T/X	18	38192	Hereditary_breast_and_ovarian_cancer_syndrome|Breast-ovarian_cancer,_familial_2|Hereditary_cancer-predisposing_syndrome|not_specified|Breast_and/or_ovarian_cancer|not_provided	Pathogenic
BRCA2	13	32379749	G	A	splice_acceptor_variant	NA	4	531281	Hereditary_breast_and_ovarian_cancer_syndrome	Likely_pathogenic
BRCA2	13	32379849	GTA	G	frameshift_variant	SK/RX	4	52734	Breast-ovarian_cancer,_familial_2|Hereditary_cancer-predisposing_syndrome	Pathogenic
BRCA2	13	32379863	GCTAACATA	G	frameshift_variant	ANI/X	1	52739	Hereditary_breast_and_ovarian_cancer_syndrome|Breast-ovarian_cancer,_familial_2|Hereditary_cancer-predisposing_syndrome	Pathogenic
BRCA2	13	32379872	C	T	stop_gained	Q/*	1	38207	Hereditary_breast_and_ovarian_cancer_syndrome|Breast-ovarian_cancer,_familial_2|Hereditary_cancer-predisposing_syndrome|Breast_and/or_ovarian_cancer|not_provided	Pathogenic
BRCA2	13	32379885	C	CA	frameshift_variant	T/TX	2	38208	Neoplasm_of_ovary|Hereditary_breast_and_ovarian_cancer_syndrome|Breast-ovarian_cancer,_familial_1|Breast-ovarian_cancer,_familial_2|Hereditary_cancer-predisposing_syndrome|Familial_cancer_of_breast|Breast_and/or_ovarian_cancer|not_provided	Pathogenic
BRCA2	13	32379914	G	A	splice_donor_variant	NA	1	52754	Breast-ovarian_cancer,_familial_2|Hereditary_cancer-predisposing_syndrome|not_provided	Pathogenic
BRCA2	13	32380085	C	T	stop_gained	Q/*	3	9347	Hereditary_breast_and_ovarian_cancer_syndrome|Breast-ovarian_cancer,_familial_1|Fanconi_anemia,_complementation_group_D1|Breast-ovarian_cancer,_familial_2|Hereditary_cancer-predisposing_syndrome|not_provided	Pathogenic
BRCA2	13	32380104	T	TGTA	stop_gained,inframe_insertion	V/V*	1
BRCA2	13	32380135	G	GA	frameshift_variant	-/X	2	38225	Neoplasm_of_ovary|Hereditary_breast_and_ovarian_cancer_syndrome|Breast-ovarian_cancer,_familial_2|Hereditary_cancer-predisposing_syndrome|not_provided	Pathogenic
BRCA2	13	32380146	G	A	splice_donor_variant	NA	1	52787	Breast-ovarian_cancer,_familial_2|Hereditary_cancer-predisposing_syndrome	Pathogenic/Likely_pathogenic
BRCA2	13	32394687	A	G	splice_acceptor_variant	NA	2	267722	Hereditary_breast_and_ovarian_cancer_syndrome|Breast-ovarian_cancer,_familial_2|Hereditary_cancer-predisposing_syndrome	Pathogenic/Likely_pathogenic
BRCA2	13	32394710	T	A	stop_gained	L/*	1
BRCA2	13	32394726	C	G	stop_gained	Y/*	7	38229	Medulloblastoma|Malignant_tumor_of_prostate|Hereditary_breast_and_ovarian_cancer_syndrome|Wilms_tumor_1|Breast-ovarian_cancer,_familial_1|Fanconi_anemia,_complementation_group_D1|Breast-ovarian_cancer,_familial_2|Glioma_susceptibility_3|Pancreatic_cancer_2|Hereditary_cancer-predisposing_syndrome|Familial_cancer_of_breast|not_provided	Pathogenic
BRCA2	13	32394782	AT	A	frameshift_variant	H/X	1
BRCA2	13	32394786	GTTAA	G	frameshift_variant	LI/X	1	267157	Hereditary_breast_and_ovarian_cancer_syndrome|Breast-ovarian_cancer,_familial_2|Hereditary_cancer-predisposing_syndrome	Pathogenic
BRCA2	13	32394812	G	A	stop_gained	W/*	2	38235	Hereditary_breast_and_ovarian_cancer_syndrome|Breast-ovarian_cancer,_familial_2|Hereditary_cancer-predisposing_syndrome|not_provided	Pathogenic
BRCA2	13	32394814	C	T	stop_gained	R/*	6	52826	Medulloblastoma|Breast_neoplasm|Malignant_tumor_of_prostate|Hereditary_breast_and_ovarian_cancer_syndrome|Wilms_tumor_1|Fanconi_anemia,_complementation_group_D1|Breast-ovarian_cancer,_familial_2|Glioma_susceptibility_3|Pancreatic_cancer_2|Hereditary_cancer-predisposing_syndrome|Familial_cancer_of_breast|Breast_and/or_ovarian_cancer|not_provided	Pathogenic
BRCA2	13	32394830	CA	C	frameshift_variant	S/X	1
BRCA2	13	32394863	CTG	C	frameshift_variant	SV/SX	6	38240	Hereditary_breast_and_ovarian_cancer_syndrome|Breast-ovarian_cancer,_familial_1|Breast-ovarian_cancer,_familial_2|Hereditary_cancer-predisposing_syndrome|BRCA2-Related_Disorders|not_provided	Pathogenic
BRCA2	13	32394935	T	G	splice_donor_variant	NA	2
BRCA2	13	32396896	A	C	splice_acceptor_variant	NA	1	52858	Breast-ovarian_cancer,_familial_2|Hereditary_cancer-predisposing_syndrome|not_provided	Pathogenic/Likely_pathogenic
BRCA2	13	32396967	TG	T	frameshift_variant	W/X	1
BRCA2	13	32396969	G	A	stop_gained	W/*	1	91529	Breast-ovarian_cancer,_familial_2|Hereditary_cancer-predisposing_syndrome	Pathogenic
BRCA2	13	32398763	ATATC	A	frameshift_variant	YI/X	2	91745	Hereditary_breast_and_ovarian_cancer_syndrome|Breast-ovarian_cancer,_familial_2|Hereditary_cancer-predisposing_syndrome|not_specified	Likely_benign
DEDD2	19	42199461	G	GC	frameshift_variant	-/X	9
DEDD2	19	42199508	TAGTC	T	frameshift_variant	DY/X	1
DEDD2	19	42199706	A	ACT	frameshift_variant	V/EX	1
DEDD2	19	42199812	G	A	stop_gained	R/*	1
DEDD2	19	42209803	GC	G	frameshift_variant	G/X	1
DEDD2	19	42209830	T	TG	frameshift_variant	P/PX	7
DEDD2	19	42215138	T	TCCCACTGA	frameshift_variant	E/VSGX	1
DEDD2	19	42215206	CCT	C	frameshift_variant	R/X	2
DEDD2	19	42215253	C	A	splice_acceptor_variant	NA	1
DEDD2	19	42216746	G	A	stop_gained	Q/*	1
DEDD2	19	42216973	C	T	stop_gained	W/*	1
DEDD2	19	42216978	CG	C	frameshift_variant	P/X	1
EML2	19	45609729	C	T	stop_gained	W/*	2
EML2	19	45609790	T	C	splice_acceptor_variant	NA	5
EML2	19	45613543	G	A	stop_gained,splice_region_variant	R/*	25
EML2	19	45613554	C	CAGTTT	stop_gained,frameshift_variant	C/*TX	3
EML2	19	45613564	T	TA	frameshift_variant	-/X	1
EML2	19	45613672	C	T	splice_acceptor_variant	NA	8
EML2	19	45614604	C	T	splice_donor_variant	NA	1
EML2	19	45615815	A	C	stop_gained	Y/*	313
EML2	19	45615858	C	T	stop_gained	W/*	2
EML2	19	45616518	CA	C	frameshift_variant	V/X	5
EML2	19	45616766	TG	T	frameshift_variant,splice_region_variant	P/X	8
EML2	19	45616779	AC	A	frameshift_variant	V/X	1
EML2	19	45616809	TG	T	frameshift_variant	H/X	3
EML2	19	45616854	C	A	splice_acceptor_variant	NA	2
EML2	19	45616855	T	C	splice_acceptor_variant	NA	2
EML2	19	45617631	T	A	stop_gained,splice_region_variant	R/*	1
EML2	19	45617661	AG	A	frameshift_variant	G/X	3
EML2	19	45619103	C	T	stop_gained	W/*	1
EML2	19	45619145	GC	G	frameshift_variant	A/X	1
EML2	19	45619155	GGT	G	frameshift_variant	H/X	1
EML2	19	45619172	C	T	stop_gained	W/*	1
EML2	19	45621274	TAC	T	frameshift_variant	LY/LX	1
EML2	19	45621504	G	T	stop_gained	Y/*	1
EML2	19	45621505	T	TA	frameshift_variant	Y/LX	1
EML2	19	45621580	A	AGCCCAAACAC	frameshift_variant	L/RVWAX	2
EML2	19	45621586	AAC	A	frameshift_variant	VF/VX	2
EML2	19	45624718	C	T	splice_donor_variant	NA	1
EML2	19	45624722	T	A	stop_gained	K/*	3
EML2	19	45624750	GT	G	frameshift_variant	D/X	4
EML2	19	45626719	G	A	stop_gained	Q/*	1
EML2	19	45626735	G	GC	frameshift_variant	G/GX	1
EML2	19	45626774	G	T	stop_gained	C/*	3
EML2	19	45629968	T	A	stop_gained	K/*	1
EML2	19	45632879	A	T	stop_gained	C/*	1
EML2	19	45632945	C	T	stop_gained	W/*	2
EML2	19	45632972	C	T	splice_acceptor_variant	NA	6
EML2	19	45633127	G	GT	frameshift_variant	H/QX	1
EML2	19	45634320	A	T	splice_donor_variant	NA	1
EML2	19	45634356	G	A	stop_gained	R/*	1
EML2	19	45634472	C	G	splice_acceptor_variant	NA	2
EML2	19	45638863	C	A	stop_gained	E/*	8
EML2	19	45641640	C	G	splice_donor_variant	NA	59
EML2	19	45641646	C	CT	frameshift_variant	K/KX	4
EML2	19	45641689	C	CG	frameshift_variant	R/PX	1
EML2	19	45641728	G	T	stop_gained	S/*	1
EML2	19	45641750	T	C	splice_acceptor_variant	NA	1
EML2	19	45641917	C	T	splice_donor_variant	NA	1
EML2	19	45641937	C	A	stop_gained	E/*	1
EML2	19	45641993	G	T	stop_gained	S/*	1
EML2	19	45641998	A	AT	frameshift_variant	N/KX	3
EML2	19	45642289	CG	C	frameshift_variant	R/X	4
EML2	19	45645285	G	A	stop_gained	R/*	81
EML2	19	45645293	GA	G	frameshift_variant	S/X	1
EML2	19	45645304	G	C	stop_gained	Y/*	1
EML2	19	45645326	C	CCG	frameshift_variant	G/AX	1
EML2	19	45645362	G	GC	frameshift_variant	A/GX	96
EML2	19	45645363	C	CTA	frameshift_variant	-/X	5
EML2	19	45645395	C	CA	frameshift_variant	W/LX	6
EML2	19	45645402	G	GCCCT	frameshift_variant	-/RX	1
EML2	19	45645419	C	T	stop_gained	W/*	1
GFRA3	5	138252985	GC	G	frameshift_variant	L/X	1
GFRA3	5	138252999	AGC	A	frameshift_variant	TL/TX	1
GFRA3	5	138253010	GA	G	frameshift_variant	F/X	1
GFRA3	5	138253033	G	A	stop_gained	Q/*	1
GFRA3	5	138253039	TCA	T	frameshift_variant	V/X	1
GFRA3	5	138253284	TA	T	splice_donor_variant	NA	1
GFRA3	5	138253363	GC	G	frameshift_variant	A/X	1
GFRA3	5	138253835	G	A	stop_gained	R/*	2
GFRA3	5	138254070	G	T	stop_gained	Y/*	1
GFRA3	5	138254130	G	T	stop_gained	C/*	2
GFRA3	5	138254149	AC	A	frameshift_variant	V/X	3
GFRA3	5	138254158	G	T	stop_gained,splice_region_variant	S/*	2
GFRA3	5	138254161	C	G	splice_acceptor_variant	NA	1
GFRA3	5	138254162	T	C	splice_acceptor_variant	NA	1
GFRA3	5	138257638	C	G	splice_donor_variant	NA	1
GFRA3	5	138257640	TG	T	frameshift_variant,splice_region_variant	C/X	1
GFRA3	5	138257732	C	CG	frameshift_variant	R/PX	3
GFRA3	5	138257767	TGGGCACAG	T	frameshift_variant	LCP/X	9
GFRA3	5	138257866	G	T	stop_gained	C/*	1
GFRA3	5	138257878	G	T	stop_gained	Y/*	1
GFRA3	5	138259555	A	T	splice_donor_variant	NA	1
GFRA3	5	138259558	TG	T	frameshift_variant,splice_region_variant	P/X	1
GFRA3	5	138259589	AT	A	frameshift_variant	M/X	9
GFRA3	5	138259593	TC	T	frameshift_variant	W/X	3
GFRA3	5	138259595	C	T	stop_gained	W/*	1
GFRA3	5	138259596	AG	A	frameshift_variant	P/X	1
GFRA3	5	138259599	GT	G	frameshift_variant	K/X	1
GFRA3	5	138259605	TG	T	frameshift_variant	T/X	3
GFRA3	5	138259608	TCA	T	frameshift_variant	V/X	1
GFRA3	5	138259634	TC	T	frameshift_variant	D/X	2
GFRA3	5	138264293	A	AT	frameshift_variant	I/NX	15
GFRA3	5	138264485	TG	T	frameshift_variant	Q/X	1
GFRA3	5	138264525	G	A	stop_gained	R/*	1
GFRA3	5	138264539	A	AG	frameshift_variant	L/PX	1
GFRA3	5	138264549	C	T	splice_acceptor_variant	NA	1
GFRA3	5	138274385	CT	C	frameshift_variant	V/X	1
IMMP2L	7	110663661	G	A	stop_gained	Q/*	3
IMMP2L	7	110663663	C	T	stop_gained	W/*	1
IMMP2L	7	110663677	C	T	stop_gained	W/*	2
IMMP2L	7	110663723	T	C	splice_acceptor_variant	NA	4
IMMP2L	7	110886598	CA	C	frameshift_variant	F/X	1
IMMP2L	7	110886618	CTG	C	frameshift_variant	HS/QX	3
IMMP2L	7	110886627	TGA	T	frameshift_variant	HH/QX	1
IMMP2L	7	110886653	AC	A	frameshift_variant	G/X	2
IMMP2L	7	110886670	CA	C	frameshift_variant	Y/X	11
IMMP2L	7	110886677	GT	G	frameshift_variant	N/X	6
IMMP2L	7	110886688	C	A	stop_gained	G/*	1
IMMP2L	7	110886694	TTC	T	splice_acceptor_variant,coding_sequence_variant	NA	1
IMMP2L	7	110886697	T	A	splice_acceptor_variant	NA	1
IMMP2L	7	110963499	C	T	splice_donor_variant	NA	1
IMMP2L	7	110963543	T	A	stop_gained	K/*	2
IMMP2L	7	110963553	GT	G	frameshift_variant	N/X	2
IMMP2L	7	110963567	T	C	splice_acceptor_variant	NA	2
IMMP2L	7	111487236	A	C	splice_donor_variant	NA	1
IMMP2L	7	111487237	C	T	splice_donor_variant	NA	3
IMMP2L	7	111487294	CA	C	frameshift_variant	L/X	4
IMMP2L	7	111521427	C	T	stop_gained	W/*	1
IMMP2L	7	111521428	C	T	stop_gained	W/*	2
IMMP2L	7	111521441	G	A	stop_gained	Q/*	1
IQCF6	3	51778697	G	A	stop_gained	R/*	3
IQCF6	3	51778727	ACTGGATGATGCAGGCCG	A	frameshift_variant	AACIIQ/X	10
IQCF6	3	51778757	G	A	stop_gained	Q/*	25
IQCF6	3	51778787	G	A	stop_gained	R/*	12
IQCF6	3	51778816	C	T	stop_gained	W/*	2
IQCF6	3	51778830	A	T	stop_gained	Y/*	1
LDLR	19	11089550	TG	T	frameshift_variant,start_lost	M/X	4	226303	Familial_hypercholesterolemia|Familial_hypercholesterolemia_1	Pathogenic
LDLR	19	11089560	G	A	stop_gained	W/*	1	237860	Familial_hypercholesterolemia|Familial_hypercholesterolemia_1	Pathogenic
LDLR	19	11089574	GC	G	frameshift_variant	R/X	1
LDLR	19	11100272	CA	C	frameshift_variant	I/X	2	251027	Familial_hypercholesterolemia_1	Pathogenic
LDLR	19	11100296	TG	T	frameshift_variant	G/X	1
LDLR	19	11102667	CTG	C	frameshift_variant	SV/SX	2	226307	Familial_hypercholesterolemia|Familial_hypercholesterolemia_1	Pathogenic
LDLR	19	11102775	AG	A	frameshift_variant	E/X	3	251126	Familial_hypercholesterolemia|Familial_hypercholesterolemia_1	Pathogenic
LDLR	19	11102787	G	A	splice_donor_variant	NA	22	3736	Familial_hypercholesterolemia|Familial_hypercholesterolemia_1|Homozygous_familial_hypercholesterolemia|not_provided	Conflicting_interpretations_of_pathogenicity
LDLR	19	11105407	C	A	stop_gained	C/*	2	200918	Familial_hypercholesterolemia|Familial_hypercholesterolemia_1|Homozygous_familial_hypercholesterolemia|not_provided	Pathogenic/Likely_pathogenic
LDLR	19	11105415	AC	A	frameshift_variant	D/X	3	251264	Familial_hypercholesterolemia|Familial_hypercholesterolemia_1|not_provided	Pathogenic
LDLR	19	11105470	C	G	stop_gained	Y/*	3	3727	Familial_hypercholesterolemia|Familial_hypercholesterolemia_1	Pathogenic/Likely_pathogenic
LDLR	19	11105585	GAC	G	frameshift_variant	D/X	7	3731	Familial_hypercholesterolemia|Familial_hypercholesterolemia_1|Homozygous_familial_hypercholesterolemia|not_provided	Pathogenic/Likely_pathogenic
LDLR	19	11105588	G	T	stop_gained	E/*	5	226333	Familial_hypercholesterolemia|Familial_hypercholesterolemia_1|Homozygous_familial_hypercholesterolemia|not_provided	Pathogenic/Likely_pathogenic
LDLR	19	11105591	G	T	stop_gained	E/*	1
LDLR	19	11105599	C	A	stop_gained,splice_region_variant	C/*	1	3730	Familial_hypercholesterolemia|Familial_hypercholesterolemia_1	Pathogenic/Likely_pathogenic
LDLR	19	11106599	C	A	stop_gained	C/*	1
LDLR	19	11106642	G	T	stop_gained	E/*	1	251449	Familial_hypercholesterolemia_1	Pathogenic
LDLR	19	11106689	T	C	splice_donor_variant	NA	2	251470	Familial_hypercholesterolemia_1	Likely_pathogenic
LDLR	19	11107391	G	A	splice_acceptor_variant	NA	1	251475	Familial_hypercholesterolemia|Familial_hypercholesterolemia_1	Pathogenic/Likely_pathogenic
LDLR	19	11107455	A	ACATGTCTAGTCTCT	frameshift_variant	K/NMSSLX	1
LDLR	19	11110759	C	T	stop_gained	R/*	7	226342	Familial_hypercholesterolemia|Familial_hypercholesterolemia_1|not_provided	Pathogenic
LDLR	19	11111528	C	T	stop_gained	Q/*	1	251653	Familial_hypercholesterolemia_1	Pathogenic
LDLR	19	11113295	TTC	T	frameshift_variant	F/X	4	251730	Familial_hypercholesterolemia_1	Pathogenic/Likely_pathogenic
LDLR	19	11113348	C	A	stop_gained	Y/*	1	251757	Familial_hypercholesterolemia_1	Pathogenic
LDLR	19	11113544	T	TGACA	frameshift_variant	-/DX	1	226355	Familial_hypercholesterolemia_1	Pathogenic
LDLR	19	11113554	CA	C	frameshift_variant	H/X	1
LDLR	19	11116106	G	A	stop_gained	W/*	1	251927	Familial_hypercholesterolemia|Familial_hypercholesterolemia_1	Pathogenic
LDLR	19	11116114	G	A	stop_gained	W/*	2	251932	Familial_hypercholesterolemia_1	Pathogenic
LDLR	19	11116139	AG	A	frameshift_variant	G/X	2
LDLR	19	11116179	GA	G	frameshift_variant	E/X	1
LDLR	19	11116211	AG	A	frameshift_variant,splice_region_variant	D/X	1	441217	Familial_hypercholesterolemia_1	Pathogenic
LDLR	19	11116867	AGTGG	A	frameshift_variant	SG/X	1
LDLR	19	11116883	G	A	stop_gained	W/*	1	375821	Familial_hypercholesterolemia|Familial_hypercholesterolemia_1|not_provided	Pathogenic/Likely_pathogenic
LDLR	19	11120091	G	A	splice_acceptor_variant	NA	3	252079	Familial_hypercholesterolemia|Familial_hypercholesterolemia_1	Pathogenic/Likely_pathogenic
LDLR	19	11120110	GAT	G	frameshift_variant	D/X	1	252095	Familial_hypercholesterolemia_1	Pathogenic
LDLR	19	11120188	TC	T	frameshift_variant	S/X	2	252123	Familial_hypercholesterolemia_1	Pathogenic
LDLR	19	11120442	T	TC	frameshift_variant	I/IX	3	68103	Familial_hypercholesterolemia|Familial_hypercholesterolemia_1|Homozygous_familial_hypercholesterolemia|not_provided	Pathogenic
LDLR	19	11120470	C	A	stop_gained	C/*	1	252211	Familial_hypercholesterolemia_1	Pathogenic
LDLR	19	11120523	G	A	splice_donor_variant	NA	2	3744	Familial_hypercholesterolemia|Familial_hypercholesterolemia_1	Pathogenic/Likely_pathogenic
LDLR	19	11123200	G	T	stop_gained	E/*	3	369849	Familial_hypercholesterolemia_1|not_provided	Pathogenic/Likely_pathogenic
LDLR	19	11123291	C	CT	frameshift_variant	P/PX	1	440686	Familial_hypercholesterolemia_1|Homozygous_familial_hypercholesterolemia	Pathogenic
LDLR	19	11123324	TA	T	frameshift_variant	I/X	1	226390	Familial_hypercholesterolemia|Familial_hypercholesterolemia_1	Pathogenic
LDLR	19	11123345	GTAAAGACTGGGC	G	splice_donor_variant,intron_variant	NA	1
LDLR	19	11128027	C	CA	frameshift_variant	-/X	1
MLH1	3	36993628	GC	G	frameshift_variant	P/X	1
MLH1	3	37001045	C	T	stop_gained	R/*	1	36550	Lynch-like_syndrome|Lynch_syndrome|Lynch_syndrome_II|Hereditary_cancer-predisposing_syndrome|Hereditary_nonpolyposis_colorectal_neoplasms|not_provided	Pathogenic
MLH1	3	37004439	T	TA	frameshift_variant	-/X	1	90175	Lynch_syndrome	Pathogenic
MLH1	3	37004472	C	A	stop_gained,splice_region_variant	Y/*	1
MLH1	3	37007037	G	GC	frameshift_variant	A/AX	1	90216	Lynch_syndrome|Hereditary_nonpolyposis_colorectal_neoplasms	Pathogenic
MLH1	3	37011818	A	G	splice_acceptor_variant	NA	1	90267	Lynch_syndrome|Hereditary_cancer-predisposing_syndrome|Hereditary_nonpolyposis_colorectal_neoplasms|not_provided	Pathogenic
MLH1	3	37011857	A	T	stop_gained	K/*	1	218025	Hereditary_cancer-predisposing_syndrome|not_provided	Pathogenic
MLH1	3	37011863	G	A	splice_donor_variant	NA	1
MLH1	3	37014528	CT	C	frameshift_variant	L/X	1
MLH1	3	37014545	G	A	splice_donor_variant	NA	2	90356	Lynch-like_syndrome|Lynch_syndrome|Hereditary_cancer-predisposing_syndrome|Hereditary_nonpolyposis_colorectal_neoplasms|not_provided	Pathogenic
MLH1	3	37014546	T	A	splice_donor_variant	NA	1	90359	Lynch_syndrome|Hereditary_cancer-predisposing_syndrome	Pathogenic
MLH1	3	37017505	G	A	splice_acceptor_variant	NA	4	188509	Lynch_syndrome|Hereditary_nonpolyposis_colorectal_neoplasms	Pathogenic/Likely_pathogenic
MLH1	3	37020326	C	T	stop_gained	Q/*	1	90435	Lynch_syndrome|Hereditary_nonpolyposis_colorectal_neoplasms	Pathogenic
MLH1	3	37025636	G	T	splice_acceptor_variant	NA	1
MLH1	3	37025728	AG	A	frameshift_variant	K/X	1	845377	Hereditary_nonpolyposis_colorectal_neoplasms	Pathogenic
MLH1	3	37025730	G	GT	frameshift_variant	V/VX	2
MLH1	3	37025787	CT	C	frameshift_variant	L/X	1	89673	Lynch_syndrome|Hereditary_cancer-predisposing_syndrome|Hereditary_nonpolyposis_colorectal_neoplasms	Pathogenic
MLH1	3	37025790	C	T	stop_gained	Q/*	2	89674	Lynch_syndrome	Pathogenic
MLH1	3	37026008	G	A	splice_donor_variant	NA	1	89718	Lynch_syndrome|Hereditary_cancer-predisposing_syndrome|Hereditary_nonpolyposis_colorectal_neoplasms|not_provided	Likely_pathogenic
MLH1	3	37028839	G	GTACA	frameshift_variant	E/VQX	1
MLH1	3	37028927	A	AT	frameshift_variant	H/HX	3	89768	Lynch_syndrome|Hereditary_cancer-predisposing_syndrome|Hereditary_nonpolyposis_colorectal_neoplasms	Pathogenic
MLH1	3	37040223	CT	C	frameshift_variant	C/X	1	569561	Lynch_syndrome|Hereditary_cancer-predisposing_syndrome|Hereditary_nonpolyposis_colorectal_neoplasms	Pathogenic/Likely_pathogenic
MLH1	3	37042267	G	A	splice_acceptor_variant	NA	5	89826	Lynch_syndrome|Hereditary_cancer-predisposing_syndrome|Hereditary_nonpolyposis_colorectal_neoplasms	Likely_pathogenic
MLH1	3	37042321	TC	T	frameshift_variant	L/X	1
MLH1	3	37047565	CAG	C	frameshift_variant	PE/PX	1	89888	Lynch-like_syndrome|Lynch_syndrome|Turcot_syndrome|Lynch_syndrome_II|Hereditary_cancer-predisposing_syndrome|Hereditary_nonpolyposis_colorectal_neoplasms	Pathogenic
MLH1	3	37047684	G	T	splice_donor_variant	NA	1	89926	Lynch_syndrome|Hereditary_cancer-predisposing_syndrome|Hereditary_nonpolyposis_colorectal_neoplasms|not_provided	Likely_pathogenic
MLH1	3	37048515	A	G	splice_acceptor_variant	NA	8	89932	Lynch_syndrome|Muir-Torr√©_syndrome|Turcot_syndrome|Lynch_syndrome_II|Hereditary_cancer-predisposing_syndrome|Hereditary_nonpolyposis_colorectal_neoplasms|not_provided	Likely_pathogenic
MLH1	3	37048519	AG	A	frameshift_variant	G/X	1	89936	Lynch_syndrome|not_provided	Pathogenic
MLH1	3	37048575	GAC	G	frameshift_variant	GL/GX	1	525596	Hereditary_nonpolyposis_colorectal_neoplasms	Pathogenic
MLH1	3	37048994	G	T	stop_gained	E/*	101	873048	Lynch_syndrome_I	Likely_pathogenic
MLH1	3	37050524	G	A	stop_gained	W/*	2	418308	Lynch_syndrome|Hereditary_nonpolyposis_colorectal_neoplasms|not_provided	Pathogenic
MLH1	3	37050632	C	A	stop_gained	Y/*	1	90098	Lynch_syndrome	Uncertain_significance
MUSTN1,TMEM110-MUSTN1	3	52833377	C	A	stop_gained	E/*	7
MUSTN1,TMEM110-MUSTN1	3	52833431	C	T	splice_acceptor_variant	NA	8
MUSTN1,TMEM110-MUSTN1	3	52833432	T	C	splice_acceptor_variant	NA	1
MUSTN1,TMEM110-MUSTN1	3	52833616	C	A	splice_donor_variant	NA	1
MUSTN1,TMEM110-MUSTN1	3	52833631	AC	A	frameshift_variant	V/X	2
MUSTN1,TMEM110-MUSTN1	3	52833680	G	A	stop_gained	R/*	1
MUSTN1,TMEM110-MUSTN1	3	52833708	A	AG	frameshift_variant	P/PX	1
MUSTN1,TMEM110-MUSTN1	3	52833728	TA	T	frameshift_variant	P/X	1
MYH3	17	10628652	CTCACTCT	C	frameshift_variant,stop_lost	EE*/X	2
MYH3	17	10629617	G	A	stop_gained	R/*	2
MYH3	17	10629692	G	A	stop_gained	Q/*	4
MYH3	17	10629840	A	G	splice_donor_variant	NA	1
MYH3	17	10630122	A	T	stop_gained	Y/*	7
MYH3	17	10630178	CA	C	frameshift_variant	F/X	1
MYH3	17	10630193	G	A	stop_gained	R/*	4
MYH3	17	10630197	C	CTG	splice_acceptor_variant	NA	17
MYH3	17	10630287	C	A	splice_donor_variant	NA	1
MYH3	17	10630290	TG	T	frameshift_variant	T/X	1
MYH3	17	10630388	TTC	T	frameshift_variant	KN/KX	1
MYH3	17	10631610	C	T	splice_donor_variant	NA	2
MYH3	17	10631830	G	A	stop_gained	Q/*	3
MYH3	17	10631842	T	TG	frameshift_variant	-/X	1
MYH3	17	10631920	C	A	stop_gained	E/*	2
MYH3	17	10632489	TG	T	frameshift_variant	Q/X	1
MYH3	17	10632751	G	A	stop_gained	R/*	3
MYH3	17	10632785	C	A	splice_acceptor_variant	NA	3
MYH3	17	10633607	GC	G	frameshift_variant	A/X	1
MYH3	17	10633695	CTG	C	frameshift_variant	T/X	1
MYH3	17	10634016	C	T	splice_donor_variant	NA	2
MYH3	17	10634017	G	A	stop_gained,splice_region_variant	Q/*	4
MYH3	17	10634041	TCA	T	frameshift_variant	V/X	3
MYH3	17	10634168	C	T	stop_gained	W/*	4
MYH3	17	10634177	C	CCA	frameshift_variant	L/FX	1
MYH3	17	10634183	C	T	splice_acceptor_variant	NA	1
MYH3	17	10634938	G	A	stop_gained	Q/*	1
MYH3	17	10635423	C	T	stop_gained	W/*	5
MYH3	17	10635482	C	A	stop_gained	E/*	1
MYH3	17	10635503	C	A	stop_gained	E/*	1
MYH3	17	10635564	C	T	splice_acceptor_variant	NA	1
MYH3	17	10635733	A	T	splice_donor_variant	NA	1
MYH3	17	10635755	G	A	stop_gained	Q/*	1
MYH3	17	10635794	T	A	stop_gained	K/*	1
MYH3	17	10637808	C	G	splice_donor_variant	NA	2
MYH3	17	10637814	T	TC	frameshift_variant	E/GX	1
MYH3	17	10637914	G	A	stop_gained	R/*	1
MYH3	17	10637916	CAG	C	frameshift_variant	IC/MX	1
MYH3	17	10637919	A	AT	frameshift_variant	I/NX	1
MYH3	17	10638042	C	T	splice_donor_variant	NA	1
MYH3	17	10638165	C	A	stop_gained	E/*	2
MYH3	17	10638307	T	TC	frameshift_variant	G/GX	1
MYH3	17	10638333	GC	G	frameshift_variant	E/X	3
MYH3	17	10638336	C	A	stop_gained	E/*	5
MYH3	17	10638352	A	T	stop_gained	Y/*	1
MYH3	17	10638419	TC	T	frameshift_variant	E/X	2
MYH3	17	10639043	C	T	splice_donor_variant	NA	1
MYH3	17	10639066	GTTGC	G	frameshift_variant	KQ/X	1
MYH3	17	10639126	AT	A	frameshift_variant	K/X	1
MYH3	17	10639156	G	A	stop_gained	R/*	6
MYH3	17	10639297	C	T	splice_donor_variant	NA	4
MYH3	17	10639315	C	A	stop_gained	E/*	2
MYH3	17	10639329	GT	G	frameshift_variant	T/X	1
MYH3	17	10639399	G	A	stop_gained	Q/*	2
MYH3	17	10639571	TG	T	frameshift_variant	A/X	2
MYH3	17	10639791	AT	A	frameshift_variant	N/X	1
MYH3	17	10639995	C	T	splice_donor_variant	NA	17
MYH3	17	10640001	G	A	stop_gained	Q/*	2
MYH3	17	10640419	G	GT	frameshift_variant	D/EX	3
MYH3	17	10640561	A	G	splice_donor_variant	NA	1
MYH3	17	10640562	C	T	splice_donor_variant	NA	1
MYH3	17	10640581	G	T	stop_gained	Y/*	3
MYH3	17	10640682	G	A	stop_gained	R/*	4
MYH3	17	10641120	GA	G	frameshift_variant	F/X	3
MYH3	17	10641122	AC	A	frameshift_variant	G/X	1
MYH3	17	10641204	T	C	splice_acceptor_variant	NA	1
MYH3	17	10641313	A	T	stop_gained	C/*	1
MYH3	17	10641341	CTTAAA	C	frameshift_variant	NLR/KX	16	503890	Contractures,_pterygia,_and_variable_skeletal_fusions_syndrome_1A|Spondylocarpotarsal_synostosis_syndrome|not_provided	Conflicting_interpretations_of_pathogenicity
MYH3	17	10642294	CT	C	frameshift_variant	K/X	7
MYH3	17	10642415	A	G	splice_donor_variant	NA	1
MYH3	17	10642596	AC	A	frameshift_variant	V/X	1
MYH3	17	10642846	A	AG	frameshift_variant	-/X	2
MYH3	17	10642906	C	A	stop_gained	E/*	12
MYH3	17	10642993	TATACTA	T	splice_acceptor_variant,coding_sequence_variant,intron_variant	NA	4
MYH3	17	10644425	G	A	stop_gained	Q/*	1
MYH3	17	10644444	C	T	stop_gained	W/*	3
MYH3	17	10644681	A	AG	frameshift_variant	L/PX	1
MYH3	17	10645740	G	A	stop_gained	R/*	1
MYH3	17	10645743	G	A	stop_gained	Q/*	1
MYH3	17	10645771	GT	G	frameshift_variant	H/X	1
MYH3	17	10645847	T	C	splice_acceptor_variant	NA	1
MYH3	17	10645927	A	G	splice_donor_variant	NA	1
MYH3	17	10645928	C	T	splice_donor_variant	NA	11
MYH3	17	10645979	C	A	stop_gained	E/*	1
MYH3	17	10645998	G	T	stop_gained	Y/*	1
MYH3	17	10647269	T	A	stop_gained	K/*	1
MYH3	17	10647414	G	A	stop_gained	R/*	6
MYH3	17	10648555	A	T	splice_donor_variant	NA	1
MYH3	17	10648570	T	TTTTG	frameshift_variant	N/TKX	4
MYH3	17	10648580	TCA	T	frameshift_variant	V/X	1
MYH3	17	10649576	C	T	splice_donor_variant	NA	1
MYH3	17	10649630	CA	C	frameshift_variant	F/X	5
MYH3	17	10649682	TC	T	frameshift_variant,splice_region_variant	G/X	9
MYH3	17	10650373	C	T	splice_donor_variant	NA	3
MYH3	17	10650402	C	T	splice_acceptor_variant	NA	4
MYH3	17	10651582	GC	G	frameshift_variant	G/X	1
MYH3	17	10651587	G	A	stop_gained	R/*	2
MYH3	17	10651670	T	G	splice_acceptor_variant	NA	3
MYH3	17	10652518	T	TG	frameshift_variant	-/X	3
MYH3	17	10652535	TAC	T	frameshift_variant	VY/VX	2
MYH3	17	10654859	A	C	splice_donor_variant	NA	1
MYH3	17	10654899	G	A	stop_gained	Q/*	20
MYH3	17	10654932	CCTTT	C	frameshift_variant	SK/X	5
MYH3	17	10655042	TC	T	frameshift_variant	E/X	2
NAV2	11	19713700	CG	C	frameshift_variant	P/X	1
NAV2	11	19713800	GC	G	frameshift_variant	P/X	2
NAV2	11	19713947	CG	C	frameshift_variant	G/X	1
NAV2	11	19879927	C	A	stop_gained	Y/*	1
NAV2	11	19879949	C	T	stop_gained	Q/*	1
NAV2	11	19880017	C	A	stop_gained	C/*	1
NAV2	11	19884299	C	A	stop_gained	S/*	1
NAV2	11	19884316	C	T	stop_gained	Q/*	1
NAV2	11	19884348	G	GA	frameshift_variant	-/X	1
NAV2	11	19884363	G	T	splice_donor_variant	NA	4
NAV2	11	19892513	C	T	stop_gained	R/*	2
NAV2	11	19892561	TC	T	frameshift_variant	S/X	2
NAV2	11	19892595	G	A	splice_donor_variant	NA	1
NAV2	11	19933188	GT	G	frameshift_variant	S/X	1
NAV2	11	19933191	CA	C	frameshift_variant	S/X	2
NAV2	11	19934037	T	TC	frameshift_variant	L/LX	1
NAV2	11	19934068	AC	A	frameshift_variant	H/X	1
NAV2	11	19934106	G	GA	frameshift_variant	G/GX	1
NAV2	11	19934187	C	CA	frameshift_variant	T/TX	1
NAV2	11	19934279	T	C	splice_donor_variant	NA	2
NAV2	11	19939703	CT	C	frameshift_variant	S/X	1
NAV2	11	19939765	AACTC	A	frameshift_variant	EL/X	2
NAV2	11	19948746	A	ATACT	frameshift_variant	I/ILX	1
NAV2	11	19948854	C	T	stop_gained	R/*	1
NAV2	11	19984124	G	A	splice_acceptor_variant	NA	1
NAV2	11	20036077	C	T	stop_gained	R/*	4
NAV2	11	20036078	G	GA	frameshift_variant	R/RX	1
NAV2	11	20045043	C	A	stop_gained	S/*	1
NAV2	11	20045534	TC	T	frameshift_variant	S/X	1
NAV2	11	20045591	C	T	stop_gained	Q/*	1
NAV2	11	20048816	AC	A	frameshift_variant	T/X	1
NAV2	11	20048885	C	CCT	frameshift_variant	P/PX	1
NAV2	11	20048944	AG	A	frameshift_variant	A/X	1
NAV2	11	20051312	CTT	C	frameshift_variant	TL/TX	1
NAV2	11	20055950	TGAAGAAGGTAAGGAAGGAAAG	T	splice_donor_variant,coding_sequence_variant,intron_variant	NA	33
NAV2	11	20056538	G	T	stop_gained	E/*	1
NAV2	11	20077562	TG	T	frameshift_variant	V/X	1
NAV2	11	20077630	CA	C	frameshift_variant	Q/X	1
NAV2	11	20077991	AG	A	splice_acceptor_variant	NA	1
NAV2	11	20080062	A	G	splice_acceptor_variant	NA	2
NAV2	11	20080078	C	T	stop_gained	Q/*	1
NAV2	11	20090866	AT	A	frameshift_variant,splice_region_variant	I/X	1
NAV2	11	20092209	G	T	stop_gained	E/*	1
NAV2	11	20092257	C	T	stop_gained	Q/*	1
NAV2	11	20095670	A	G	splice_acceptor_variant	NA	1
NAV2	11	20097673	TC	T	frameshift_variant	S/X	1
NAV2	11	20097737	CTG	C	frameshift_variant	TV/TX	1
NAV2	11	20103712	AC	A	frameshift_variant	H/X	2
NAV2	11	20105580	C	T	stop_gained	R/*	1
NAV2	11	20114616	G	T	stop_gained	E/*	2
NAV2	11	20114751	ACAAG	A	frameshift_variant	TS/X	1
NAV2	11	20114765	GC	G	frameshift_variant	P/X	2
NAV2	11	20114787	G	GA	frameshift_variant	D/EX	2
NAV2	11	20118181	C	T	stop_gained	Q/*	36
OR1G1	17	3126635	C	T	stop_gained	W/*	32
PALB2	16	23603471	G	C	stop_gained	Y/*	55	1245	Fanconi_anemia,_complementation_group_N|Hereditary_cancer-predisposing_syndrome|Familial_cancer_of_breast|Breast_cancer,_susceptibility_to|not_specified|not_provided	Pathogenic/Likely_pathogenic
PALB2	16	23603511	TGA	T	frameshift_variant	SH/SX	2	140978	Hereditary_cancer-predisposing_syndrome|Familial_cancer_of_breast|not_provided	Pathogenic/Likely_pathogenic
PALB2	16	23603657	AC	A	frameshift_variant	G/X	9	126739	Neoplasm_of_ovary|Hereditary_breast_and_ovarian_cancer_syndrome|Hereditary_cancer-predisposing_syndrome|Familial_cancer_of_breast|not_provided	Pathogenic/Likely_pathogenic
PALB2	16	23607874	G	A	stop_gained	Q/*	2	577564	Hereditary_cancer-predisposing_syndrome|Familial_cancer_of_breast	Pathogenic
PALB2	16	23607958	G	A	stop_gained	R/*	21	126729	Hereditary_breast_and_ovarian_cancer_syndrome|Pancreatic_cancer_3|Hereditary_cancer-predisposing_syndrome|Familial_cancer_of_breast|PALB2-Related_Disorders|not_provided	Pathogenic/Likely_pathogenic
PALB2	16	23614088	AT	A	frameshift_variant,splice_region_variant	N/X	66	126715	Fanconi_anemia,_complementation_group_N|Pancreatic_cancer_3|Hereditary_cancer-predisposing_syndrome|Familial_cancer_of_breast|Breast_cancer,_susceptibility_to|not_provided	Pathogenic/Likely_pathogenic
PALB2	16	23621362	C	T	stop_gained,splice_region_variant	W/*	339	126711	Hereditary_breast_and_ovarian_cancer_syndrome|Hereditary_cancer-predisposing_syndrome|Familial_cancer_of_breast|Breast_cancer,_susceptibility_to|PALB2-Related_Disorders|not_provided	Pathogenic/Likely_pathogenic
PALB2	16	23621426	CA	C	frameshift_variant	F/X	2	126707	Hereditary_breast_and_ovarian_cancer_syndrome|Hereditary_cancer-predisposing_syndrome|Familial_cancer_of_breast|not_provided	Pathogenic
PALB2	16	23621467	TTTTC	T	frameshift_variant	EN/X	6	187120	Hereditary_cancer-predisposing_syndrome|Familial_cancer_of_breast	Pathogenic
PALB2	16	23622979	C	A	stop_gained	E/*	1	187492	Hereditary_cancer-predisposing_syndrome|Familial_cancer_of_breast|not_provided	Pathogenic
PALB2	16	23622982	C	CA	frameshift_variant	-/X	2	126697	Hereditary_cancer-predisposing_syndrome|Familial_cancer_of_breast	Pathogenic/Likely_pathogenic
PALB2	16	23622998	T	TACTTGTTG	frameshift_variant	V/VNKX	2	460972	Familial_cancer_of_breast	Pathogenic/Likely_pathogenic
PALB2	16	23623003	G	A	stop_gained	Q/*	2	1246	Fanconi_anemia,_complementation_group_N|Hereditary_cancer-predisposing_syndrome|Familial_cancer_of_breast|Breast_cancer,_susceptibility_to|not_provided	Pathogenic
PALB2	16	23623049	CA	C	frameshift_variant	L/X	3	460970	Familial_cancer_of_breast	Pathogenic
PALB2	16	23626255	TAA	T	frameshift_variant	LY/LX	2	182742	Hereditary_breast_and_ovarian_cancer_syndrome|Hereditary_cancer-predisposing_syndrome|Familial_cancer_of_breast|not_provided	Pathogenic
PALB2	16	23626266	C	T	stop_gained	W/*	10	126675	Hereditary_cancer-predisposing_syndrome|Familial_cancer_of_breast|not_provided	Pathogenic
PALB2	16	23626273	C	T	stop_gained	W/*	1	410087	Hereditary_cancer-predisposing_syndrome|Familial_cancer_of_breast|not_provided	Pathogenic
PALB2	16	23626310	C	A	stop_gained	E/*	8	233122	Hereditary_cancer-predisposing_syndrome|Familial_cancer_of_breast	Pathogenic
PALB2	16	23626354	C	CA	frameshift_variant	W/LX	2
PALB2	16	23629204	CT	C	frameshift_variant,splice_region_variant	K/X	2
PALB2	16	23629768	C	A	stop_gained	G/*	2	126649	Hereditary_cancer-predisposing_syndrome|Familial_cancer_of_breast|not_provided	Pathogenic/Likely_pathogenic
PALB2	16	23629786	G	A	stop_gained	Q/*	2	265329	Hereditary_cancer-predisposing_syndrome|Familial_cancer_of_breast|Fanconi_anemia|Hereditary_cancer|not_provided	Pathogenic/Likely_pathogenic
PALB2	16	23629801	G	GTT	frameshift_variant	-/X	1
PALB2	16	23629828	A	AT	frameshift_variant	-/X	29	232803	Hereditary_cancer-predisposing_syndrome|Familial_cancer_of_breast|not_provided	Pathogenic
PALB2	16	23629831	G	A	stop_gained	Q/*	2	126646	Hereditary_cancer-predisposing_syndrome|Familial_cancer_of_breast|Breast_cancer,_susceptibility_to|not_provided	Pathogenic
PALB2	16	23629897	G	A	stop_gained	R/*	7	142403	Hereditary_breast_and_ovarian_cancer_syndrome|Hereditary_cancer-predisposing_syndrome|Familial_cancer_of_breast|breast_cancer|not_provided	Pathogenic
PALB2	16	23629909	C	A	stop_gained	E/*	2	482051	Hereditary_cancer-predisposing_syndrome|Familial_cancer_of_breast	Pathogenic
PALB2	16	23629933	CT	C	frameshift_variant	Q/X	1	820918	Hereditary_cancer-predisposing_syndrome|Familial_cancer_of_breast	Pathogenic
PALB2	16	23629985	CAT	C	frameshift_variant	M/X	21	136132	Breast_neoplasm|Hereditary_breast_and_ovarian_cancer_syndrome|Hereditary_cancer-predisposing_syndrome|Familial_cancer_of_breast|Cancer_of_the_pancreas|not_provided	Pathogenic
PALB2	16	23629993	T	TC	frameshift_variant	-/X	1	486012	Hereditary_cancer-predisposing_syndrome	Pathogenic
PALB2	16	23630101	TG	T	frameshift_variant	P/X	21	142733	Hereditary_cancer-predisposing_syndrome|Familial_cancer_of_breast|not_provided	Pathogenic
PALB2	16	23630188	G	GA	frameshift_variant	-/X	1	934805	Familial_cancer_of_breast	Pathogenic
PALB2	16	23630235	G	C	stop_gained	S/*	2	618260	not_provided	Pathogenic
PALB2	16	23630471	T	A	splice_acceptor_variant	NA	1
PALB2	16	23634862	CT	C	frameshift_variant,splice_region_variant	K/X	1
PALB2	16	23634892	G	A	stop_gained	Q/*	1
PALB2	16	23634893	A	C	stop_gained	Y/*	1	819760	Hereditary_cancer-predisposing_syndrome	Pathogenic
PALB2	16	23634928	T	TAA	frameshift_variant	-/X	4	186949	Hereditary_cancer-predisposing_syndrome|Familial_cancer_of_breast	Pathogenic
PALB2	16	23634953	CA	C	frameshift_variant	L/X	1	126609	Hereditary_cancer-predisposing_syndrome|Familial_cancer_of_breast|Breast_cancer,_susceptibility_to|not_provided	Pathogenic
PALB2	16	23634975	G	C	stop_gained	S/*	1	143964	Hereditary_cancer-predisposing_syndrome|Familial_cancer_of_breast|not_provided	Pathogenic
PALB2	16	23634999	CT	C	frameshift_variant	R/X	5	141185	Hereditary_cancer-predisposing_syndrome|Familial_cancer_of_breast|not_provided	Pathogenic
PALB2	16	23635077	GGA	G	frameshift_variant	SP/SX	1	245813	not_provided	Likely_pathogenic
PALB2	16	23635095	A	T	stop_gained	L/*	1	187412	Generalized_hypopigmentation|Basal_cell_carcinoma|Hereditary_breast_and_ovarian_cancer_syndrome|Hereditary_cancer-predisposing_syndrome	Pathogenic/Likely_pathogenic
PALB2	16	23635132	G	A	stop_gained	Q/*	1
PALB2	16	23635225	T	TA	frameshift_variant	-/X	1
PALB2	16	23635228	AC	A	frameshift_variant	G/X	10	126598	Hereditary_breast_and_ovarian_cancer_syndrome|Hereditary_cancer-predisposing_syndrome|Familial_cancer_of_breast|not_provided	Pathogenic
PALB2	16	23635306	G	A	stop_gained	R/*	5	128117	Tracheoesophageal_fistula|Hereditary_breast_and_ovarian_cancer_syndrome|Fanconi_anemia,_complementation_group_N|Pancreatic_cancer_3|Hereditary_cancer-predisposing_syndrome|Familial_cancer_of_breast|not_provided	Pathogenic
PALB2	16	23635373	TG	T	frameshift_variant	A/X	3
PALB2	16	23635417	G	A	stop_gained	Q/*	1	640023	Familial_cancer_of_breast	Pathogenic
PALB2	16	23635481	TA	T	frameshift_variant	L/X	3	482027	Hereditary_cancer-predisposing_syndrome	Pathogenic
PALB2	16	23635488	TTC	T	frameshift_variant	EK/EX	2	126587	Hereditary_cancer-predisposing_syndrome|Familial_cancer_of_breast	Pathogenic
PALB2	16	23635499	A	ATT	frameshift_variant	N/KX	2
PALB2	16	23635504	GTTCTT	G	frameshift_variant	KE/X	10	141527	Hereditary_cancer-predisposing_syndrome|Familial_cancer_of_breast|not_provided	Pathogenic
PALB2	16	23635511	TA	T	frameshift_variant	L/X	2
PALB2	16	23635514	GT	G	frameshift_variant	N/X	1	480252	Hereditary_cancer-predisposing_syndrome|Familial_cancer_of_breast	Pathogenic
PALB2	16	23635536	A	C	stop_gained	L/*	2	822009	Hereditary_cancer-predisposing_syndrome|Familial_cancer_of_breast	Pathogenic
PALB2	16	23635569	G	T	stop_gained	S/*	1
PALB2	16	23635648	TAG	T	frameshift_variant	S/X	3	921123	Hereditary_cancer-predisposing_syndrome|Familial_cancer_of_breast	Pathogenic
PALB2	16	23635759	CA	C	frameshift_variant	L/X	2	182743	Hereditary_cancer-predisposing_syndrome|Familial_cancer_of_breast|not_provided	Pathogenic
PALB2	16	23635787	T	TA	frameshift_variant	L/LX	12	126769	Hereditary_cancer-predisposing_syndrome|Familial_cancer_of_breast|not_provided	Pathogenic/Likely_pathogenic
PALB2	16	23635834	T	A	stop_gained	R/*	6	826857	Hereditary_cancer-predisposing_syndrome|Familial_cancer_of_breast	Pathogenic
PALB2	16	23635838	G	GA	frameshift_variant	F/FX	3	229784	Hereditary_cancer-predisposing_syndrome|Familial_cancer_of_breast|not_provided	Pathogenic/Likely_pathogenic
PALB2	16	23635946	TA	T	frameshift_variant	L/X	3	141880	Hereditary_cancer-predisposing_syndrome|Familial_cancer_of_breast|not_provided	Pathogenic
PALB2	16	23635950	AG	A	frameshift_variant	L/X	1
PALB2	16	23636043	G	C	stop_gained	S/*	1	925447	Hereditary_cancer-predisposing_syndrome	Pathogenic
PALB2	16	23636057	GAC	G	frameshift_variant	V/X	4	265632	Hereditary_cancer-predisposing_syndrome|Familial_cancer_of_breast|not_provided	Pathogenic
PALB2	16	23636100	TTC	T	frameshift_variant	KK/KX	3
PALB2	16	23636122	T	A	stop_gained	K/*	8	141779	Hereditary_cancer-predisposing_syndrome|Familial_cancer_of_breast|not_provided	Pathogenic
PALB2	16	23636241	AC	A	frameshift_variant	V/X	3
PALB2	16	23636296	TG	T	frameshift_variant	H/X	2
PALB2	16	23636316	CAT	C	frameshift_variant	IC/MX	3	496464	Hereditary_breast_and_ovarian_cancer_syndrome|Familial_cancer_of_breast	Pathogenic/Likely_pathogenic
PALB2	16	23637865	G	A	stop_gained	Q/*	23	126629	Hereditary_breast_and_ovarian_cancer_syndrome|Hereditary_cancer-predisposing_syndrome|Familial_cancer_of_breast|not_provided	Pathogenic/Likely_pathogenic
PALB2	16	23637876	TC	T	frameshift_variant	D/X	1
PALB2	16	23637883	G	A	stop_gained	Q/*	1	265704	Hereditary_cancer-predisposing_syndrome|not_provided	Pathogenic/Likely_pathogenic
PALB2	16	23637885	GACAA	G	frameshift_variant	LS/X	13	126623	Hereditary_breast_and_ovarian_cancer_syndrome|Pancreatic_cancer_3|Hereditary_cancer-predisposing_syndrome|Familial_cancer_of_breast|not_provided	Pathogenic/Likely_pathogenic
PALB2	16	23637945	TG	T	frameshift_variant	Q/X	1
PALB2	16	23638068	A	T	splice_donor_variant	NA	1
PALB2	16	23638130	CT	C	splice_acceptor_variant	NA	1	641037	Familial_cancer_of_breast	Uncertain_significance
PHKG2	16	30751104	A	G	splice_acceptor_variant	NA	1
PHKG2	16	30751140	C	T	stop_gained	R/*	4	13628	Glycogen_storage_disease_IXc|not_provided	Pathogenic
PHKG2	16	30751191	CG	C	frameshift_variant	R/X	1
PHKG2	16	30751236	C	T	stop_gained	R/*	22
PHKG2	16	30751257	C	T	stop_gained	Q/*	1
PHKG2	16	30751602	CTG	C	splice_donor_variant,coding_sequence_variant	NA	2
PHKG2	16	30751605	T	G	splice_donor_variant	NA	1
PHKG2	16	30753236	CGGAA	C	frameshift_variant	RK/X	1
PHKG2	16	30753295	CAGGTA	C	splice_donor_variant,coding_sequence_variant,intron_variant	NA	3
PHKG2	16	30753554	C	T	stop_gained	R/*	3	577568	Glycogen_storage_disease_type_IXc|Glycogen_storage_disease_IXc	Pathogenic
PHKG2	16	30756204	T	G	stop_gained	Y/*	1
PHKG2	16	30756255	TG	T	frameshift_variant	G/X	1
PHKG2	16	30756365	A	G	splice_acceptor_variant	NA	1
PHKG2	16	30756366	G	A	splice_acceptor_variant	NA	1
PHKG2	16	30756464	C	T	stop_gained	Q/*	3	953651	Glycogen_storage_disease_IXc	Pathogenic
PHKG2	16	30756498	GT	G	frameshift_variant	R/X	1
PHKG2	16	30756695	AC	A	frameshift_variant	T/X	2
PHKG2	16	30756834	C	T	stop_gained	R/*	3	840479	Glycogen_storage_disease_IXc	Uncertain_significance
PHKG2	16	30756854	TC	T	frameshift_variant	R/X	1
PHKG2	16	30756975	C	T	stop_gained	Q/*	1
PKD1	16	2089877	C	CG	frameshift_variant	A/AX	1
PKD1	16	2089881	C	CGGCTGCTGCTGCT	frameshift_variant	R/QQQQPX	1
PKD1	16	2089965	TG	T	frameshift_variant	Q/X	1
PKD1	16	2090190	CG	C	frameshift_variant	R/X	1
PKD1	16	2090309	C	T	stop_gained	W/*	1	8209	Polycystic_kidney_disease,_adult_type	Pathogenic
PKD1	16	2090338	C	A	stop_gained	E/*	3	828104	Polycystic_kidney_disease,_adult_type	Pathogenic
PKD1	16	2090503	G	GAC	frameshift_variant	-/X	1
PKD1	16	2090688	G	A	stop_gained	Q/*	2	8196	Polycystic_kidney_disease,_adult_type|not_provided	Pathogenic
PKD1	16	2090720	A	T	stop_gained	L/*	1
PKD1	16	2090725	GA	G	frameshift_variant	V/X	1
PKD1	16	2090767	A	AT	frameshift_variant	F/LX	1
PKD1	16	2090899	G	GA	frameshift_variant	F/FX	1
PKD1	16	2091087	C	A	stop_gained	G/*	1
PKD1	16	2091594	GC	G	frameshift_variant,splice_region_variant	S/X	1
PKD1	16	2092181	G	C	stop_gained	Y/*	1	397604	Polycystic_kidney_disease,_adult_type	Pathogenic
PKD1	16	2092478	A	C	splice_donor_variant	NA	1
PKD1	16	2092479	C	G	splice_donor_variant	NA	1
PKD1	16	2093958	G	GGCCAGGGAGGCAC	frameshift_variant	A/ACLPGX	1
PKD1	16	2094157	TC	T	frameshift_variant	E/X	1
PKD1	16	2094170	G	A	stop_gained	Q/*	1	618311	not_provided	Pathogenic
PKD1	16	2097386	CA	C	frameshift_variant	L/X	31
PKD1	16	2097504	C	T	splice_acceptor_variant	NA	4
PKD1	16	2097780	G	A	stop_gained,splice_region_variant	Q/*	1
PKD1	16	2097782	T	C	splice_acceptor_variant	NA	3
PKD1	16	2097867	C	T	splice_donor_variant	NA	1
PKD1	16	2097905	TC	T	frameshift_variant	D/X	1
PKD1	16	2097917	G	T	stop_gained	S/*	1
PKD1	16	2097920	TC	T	frameshift_variant	D/X	2
PKD1	16	2097925	G	T	stop_gained	C/*	1
PKD1	16	2097948	G	A	stop_gained	Q/*	5
PKD1	16	2097980	GC	G	frameshift_variant	A/X	4
PKD1	16	2099667	GA	G	frameshift_variant	F/X	1
PKD1	16	2099772	T	A	splice_acceptor_variant	NA	1
PKD1	16	2099860	C	A	splice_donor_variant	NA	1
PKD1	16	2100568	T	G	splice_acceptor_variant	NA	1
PKD1	16	2102140	GC	G	frameshift_variant	G/X	2
PKD1	16	2102189	AC	A	frameshift_variant	V/X	1
PKD1	16	2102493	AG	A	frameshift_variant	L/X	2
PKD1	16	2102939	G	C	stop_gained	Y/*	1
PKD1	16	2103358	TG	T	frameshift_variant	Q/X	1
PKD1	16	2103657	TG	T	frameshift_variant	P/X	1
PKD1	16	2103897	T	A	splice_acceptor_variant	NA	1
PKD1	16	2104498	CTG	C	frameshift_variant,splice_region_variant	T/X	2
PKD1	16	2104564	G	A	stop_gained	Q/*	1	433984	Autosomal_recessive_polycystic_kidney_disease	Pathogenic
PKD1	16	2104603	GC	G	frameshift_variant	K/X	1
PKD1	16	2104606	TC	T	frameshift_variant	L/X	1
PKD1	16	2104644	T	C	splice_acceptor_variant	NA	4	562279	not_provided	Pathogenic
PKD1	16	2105321	C	T	splice_donor_variant	NA	1
PKD1	16	2106152	C	CG	frameshift_variant	-/X	1
PKD1	16	2106459	G	T	stop_gained	C/*	1	438680	Polycystic_kidney_disease,_adult_type	Pathogenic
PKD1	16	2106471	C	CA	frameshift_variant	L/LX	1
PKD1	16	2106555	G	C	stop_gained	Y/*	1
PKD1	16	2106599	G	A	stop_gained	R/*	1	562262	Polycystic_kidney_disease,_autosomal_dominant|Polycystic_kidney_disease,_adult_type|not_provided	Pathogenic
PKD1	16	2106801	TCA	T	splice_donor_variant,intron_variant	NA	2
PKD1	16	2106804	C	T	splice_donor_variant	NA	1
PKD1	16	2106815	GA	G	frameshift_variant	S/X	1
PKD1	16	2106826	G	T	stop_gained	C/*	6
PKD1	16	2106850	GT	G	frameshift_variant	Y/X	1
PKD1	16	2106877	G	T	stop_gained	Y/*	1
PKD1	16	2106892	CT	C	frameshift_variant	K/X	1
PKD1	16	2107902	T	TC	frameshift_variant	E/GX	1
PKD1	16	2107940	G	C	stop_gained	Y/*	1	972839	not_provided	Pathogenic
PKD1	16	2108431	G	A	stop_gained	Q/*	1	618317	Polycystic_kidney_disease,_adult_type|not_provided	Pathogenic
PKD1	16	2108438	CTG	C	frameshift_variant	Q/X	2	586288	Polycystic_kidney_disease,_adult_type|not_provided	Pathogenic
PKD1	16	2108485	AG	A	frameshift_variant	H/X	1
PKD1	16	2108607	C	T	stop_gained	W/*	1
PKD1	16	2108680	G	A	stop_gained	R/*	1	433972	Autosomal_recessive_polycystic_kidney_disease|not_specified|not_provided	Pathogenic
PKD1	16	2108743	G	A	stop_gained	Q/*	1
PKD1	16	2108869	AC	A	frameshift_variant	G/X	1
PKD1	16	2109178	G	A	stop_gained	Q/*	1
PKD1	16	2109382	C	A	stop_gained	E/*	1
PKD1	16	2109766	G	GCA	frameshift_variant	-/X	1
PKD1	16	2109912	C	T	stop_gained	W/*	1
PKD1	16	2110151	CCT	C	frameshift_variant	R/X	6	447985	Polycystic_kidney_disease,_adult_type|not_provided	Pathogenic
PKD1	16	2110238	G	C	stop_gained	Y/*	1
PKD1	16	2110306	G	A	stop_gained	Q/*	1	562258	not_provided	Pathogenic
PKD1	16	2110540	TCA	T	frameshift_variant	V/X	1
PKD1	16	2110780	G	A	stop_gained	Q/*	1
PKD1	16	2110971	C	T	stop_gained	W/*	4
PKD1	16	2112790	GA	G	frameshift_variant	F/X	1
PKD1	16	2112891	G	A	stop_gained	Q/*	1	872314	not_provided	Pathogenic
PKD1	16	2114240	G	GC	frameshift_variant	A/GX	1
PKD1	16	2114635	A	C	stop_gained	Y/*	3
PKD1	16	2114738	C	T	stop_gained	W/*	2
PKD1	16	2114780	G	T	stop_gained	S/*	5
PKD1	16	2114797	G	T	stop_gained	Y/*	1
PKD1	16	2114812	AC	A	frameshift_variant	G/X	3
PKD1	16	2114834	G	T	stop_gained	S/*	2
PKD1	16	2114910	G	A	stop_gained	Q/*	1
PKD1	16	2115381	G	C	stop_gained	Y/*	7
PKD1	16	2115419	ACT	A	frameshift_variant	E/X	2
PKD1	16	2115468	GC	G	frameshift_variant	C/X	1
PKD1	16	2115487	TG	T	frameshift_variant	Q/X	21	972853	not_provided	Pathogenic
PKD1	16	2115513	CA	C	frameshift_variant	L/X	1
PKD1	16	2115534	G	T	stop_gained	C/*	1
PKD1	16	2115555	G	T	stop_gained	C/*	1
PKD1	16	2116030	TG	T	frameshift_variant	Q/X	1
PKD1	16	2116064	C	A	stop_gained	E/*	1
PKD1	16	2116527	A	T	splice_donor_variant	NA	1
PKD1	16	2116543	GC	G	frameshift_variant	P/X	1
PKD1	16	2116550	TGA	T	frameshift_variant	S/X	2
PKD1	16	2116629	GC	G	frameshift_variant	A/X	1
PKD1	16	2116646	T	C	splice_acceptor_variant	NA	1
PKD1	16	2116842	G	A	stop_gained	Q/*	1
PKD1	16	2116849	G	T	stop_gained	C/*	1
PKD1	16	2116855	G	T	stop_gained	Y/*	1	522520	Polycystic_kidney_disease,_adult_type	Pathogenic
PKD1	16	2116863	GC	G	frameshift_variant	P/X	1
PKD1	16	2116885	GT	G	frameshift_variant	N/X	1
PKD1	16	2116890	AC	A	frameshift_variant	W/X	1
PKD1	16	2116915	G	T	stop_gained	C/*	1
PKD1	16	2116991	TG	T	frameshift_variant	Q/X	1
PKD1	16	2117027	G	T	stop_gained	S/*	1
PKD1	16	2117789	A	G	splice_donor_variant	NA	1
PKD1	16	2117794	G	A	stop_gained	R/*	1	618300	not_provided	Pathogenic
PKD1	16	2117807	GC	G	frameshift_variant	G/X	1
PKD1	16	2117825	G	T	stop_gained	Y/*	1
PKD1	16	2117835	TC	T	frameshift_variant	E/X	1
PKD1	16	2117844	G	T	stop_gained	S/*	1	488407	Polycystic_kidney_disease,_adult_type	Pathogenic
PKD1	16	2117903	G	T	stop_gained	C/*	1
PKD1	16	2118220	TG	T	frameshift_variant	P/X	1
PKD1	16	2118285	TG	T	frameshift_variant	Q/X	2
PKD1	16	2118332	GC	G	frameshift_variant	G/X	1
PKD1	16	2118350	G	T	stop_gained	C/*	2
PKD1	16	2118362	G	T	stop_gained	C/*	3
PKD1	16	2118376	G	A	stop_gained	Q/*	1
PKD1	16	2118399	G	T	stop_gained	S/*	3
PKD1	16	2118443	G	T	stop_gained	C/*	2
PKD1	16	2118453	TA	T	frameshift_variant	Y/X	1
PKD1	16	2118458	CT	C	frameshift_variant	E/X	1
PKD1	16	2118463	C	G	splice_acceptor_variant	NA	10
PKD1	16	2118464	T	A	splice_acceptor_variant	NA	2
PKD1	16	2118687	TC	T	frameshift_variant	D/X	1
PKD1	16	2118692	CA	C	frameshift_variant	L/X	1
PKD1	16	2118716	GC	G	frameshift_variant	G/X	3
PKD1	16	2118800	C	T	stop_gained	W/*	1
PKD1	16	2118809	GC	G	frameshift_variant	G/X	1
PKD1	16	2119112	A	T	splice_donor_variant	NA	1
PKD1	16	2119123	A	T	stop_gained	L/*	2
PKD1	16	2119144	AT	A	frameshift_variant	I/X	1
PKD1	16	2119177	CT	C	frameshift_variant	S/X	4
PKD1	16	2119322	G	T	stop_gained	S/*	2
PKD1	16	2119380	T	G	splice_acceptor_variant	NA	1
PKD1	16	2135574	CAG	C	frameshift_variant	LC/LX	1
PKD1	16	2135581	A	AG	frameshift_variant	-/X	1
PKD1	16	2135591	G	T	stop_gained	C/*	1	873351	Polycystic_kidney_disease,_adult_type	Pathogenic
PKD1	16	2135611	CG	C	frameshift_variant	P/X	1	976827	Polycystic_kidney_disease,_autosomal_dominant	Pathogenic
POMGNT1	1	46188948	C	CA	frameshift_variant	C/LX	7
POMGNT1	1	46189278	G	A	stop_gained	Q/*	5
POMGNT1	1	46189290	C	A	stop_gained	G/*	1
POMGNT1	1	46189347	GC	G	frameshift_variant	A/X	4
POMGNT1	1	46189457	C	A	splice_donor_variant	NA	121
POMGNT1	1	46189458	G	C	stop_gained,splice_region_variant	S/*	14
POMGNT1	1	46189467	GA	G	frameshift_variant	S/X	1
POMGNT1	1	46189470	GC	G	frameshift_variant	A/X	3
POMGNT1	1	46189476	AC	A	frameshift_variant	V/X	11
POMGNT1	1	46189568	C	T	splice_acceptor_variant	NA	1
POMGNT1	1	46189853	C	T	splice_donor_variant	NA	2
POMGNT1	1	46189870	C	T	stop_gained	W/*	3
POMGNT1	1	46189901	G	A	stop_gained	R/*	4
POMGNT1	1	46189925	CCT	C	frameshift_variant	E/X	3
POMGNT1	1	46189940	GGAAA	G	frameshift_variant	SF/X	3
POMGNT1	1	46190471	AC	A	splice_donor_variant	NA	2
POMGNT1	1	46190491	TC	T	frameshift_variant	E/X	1
POMGNT1	1	46190767	CT	C	frameshift_variant	K/X	8
POMGNT1	1	46190780	GC	G	frameshift_variant	A/X	1
POMGNT1	1	46190786	T	C	splice_acceptor_variant	NA	1
POMGNT1	1	46192097	C	T	splice_donor_variant	NA	184
POMGNT1	1	46192175	G	A	stop_gained	R/*	1
POMGNT1	1	46192369	C	T	stop_gained	W/*	6
POMGNT1	1	46192423	G	GT	frameshift_variant	T/NX	1
POMGNT1	1	46193309	GAC	G	frameshift_variant	VS/VX	1
POMGNT1	1	46193562	A	G	splice_donor_variant	NA	1
POMGNT1	1	46193587	CTG	C	frameshift_variant	T/X	1
POMGNT1	1	46193874	G	A	stop_gained	R/*	3
POMGNT1	1	46194291	C	A	stop_gained	E/*	1
POMGNT1	1	46194372	GCT	G	frameshift_variant	E/X	2
POMGNT1	1	46194552	C	T	splice_donor_variant	NA	2
POMGNT1	1	46194652	C	T	splice_acceptor_variant	NA	1
POMGNT1	1	46194653	T	C	splice_acceptor_variant	NA	2
POMGNT1	1	46194843	C	A	splice_donor_variant	NA	7
POMGNT1	1	46194853	G	A	stop_gained	R/*	7
POMGNT1	1	46194909	AG	A	frameshift_variant	L/X	4
POMGNT1	1	46194962	C	T	splice_acceptor_variant	NA	2
POMGNT1	1	46195834	G	A	stop_gained	R/*	3
POMGNT1	1	46195887	G	C	stop_gained	S/*	6
POMGNT1	1	46195897	C	CA	frameshift_variant	-/X	2
POMGNT1	1	46196011	C	T	splice_donor_variant	NA	3
POMGNT1	1	46196053	G	A	stop_gained	Q/*	1
POMGNT1	1	46196729	A	T	splice_donor_variant	NA	1
POMGNT1	1	46196730	C	T	splice_donor_variant	NA	2	371664	Muscle_eye_brain_disease	Likely_pathogenic
POMGNT1	1	46196771	G	C	stop_gained	S/*	1	384626	not_provided	Likely_pathogenic
POMGNT1	1	46196821	T	TG	frameshift_variant	P/PX	1
POMGNT1	1	46196847	C	A	stop_gained,splice_region_variant	E/*	1
POMGNT1	1	46197018	G	A	stop_gained	R/*	2	3994	Congenital_muscular_dystrophy-dystroglycanopathy_with_brain_and_eye_anomalies,_type_A3|Retinitis_pigmentosa_76	Pathogenic
POMGNT1	1	46197037	CT	C	frameshift_variant	K/X	2
POMGNT1	1	46197718	AG	A	frameshift_variant	L/X	4
POMGNT1	1	46197759	C	T	stop_gained	W/*	9
POMGNT1	1	46197810	C	T	stop_gained	W/*	3
PPM1D	17	60656802	T	A	stop_gained	C/*	1	424875	Intellectual_developmental_disorder_with_gastrointestinal_difficulties_and_high_pain_threshold	Pathogenic
PPM1D	17	60656815	TCC	T	frameshift_variant	S/X	1	444411	Intellectual_developmental_disorder_with_gastrointestinal_difficulties_and_high_pain_threshold|not_provided	Likely_pathogenic
PPM1D	17	60662993	A	AG	splice_acceptor_variant	NA	1
PPM1D	17	60662994	G	A	splice_acceptor_variant	NA	1
PPM1D	17	60662996	C	A	stop_gained,splice_region_variant	S/*	2
PPM1D	17	60663004	G	T	stop_gained	E/*	2
PPM1D	17	60663011	CA	C	frameshift_variant	P/X	1
PPM1D	17	60663014	G	A	stop_gained	W/*	6
PPM1D	17	60663015	G	A	stop_gained	W/*	6	424878	Intellectual_developmental_disorder_with_gastrointestinal_difficulties_and_high_pain_threshold	Pathogenic
PPM1D	17	60663071	C	CA	frameshift_variant	S/SX	1
PPM1D	17	60663083	T	G	stop_gained	L/*	1
PPM1D	17	60663097	G	GA	frameshift_variant	E/EX	1
PPM1D	17	60663098	AG	A	frameshift_variant	E/X	1
PPM1D	17	60663106	C	T	stop_gained	R/*	15
PPM1D	17	60663118	C	T	stop_gained	Q/*	2
PPM1D	17	60663120	AG	A	frameshift_variant	G/X	3
PPM1D	17	60663130	AT	A	frameshift_variant	I/X	1
PPM1D	17	60663136	TC	T	frameshift_variant	S/X	1
PPM1D	17	60663139	A	T	stop_gained	K/*	2
PPM1D	17	60663154	C	CT	frameshift_variant	L/LX	1
PPM1D	17	60663156	TG	T	frameshift_variant	E/X	1	930531	Familial_cancer_of_breast	Likely_pathogenic
PPM1D	17	60663159	AG	A	frameshift_variant	E/X	1
PPM1D	17	60663168	C	A	stop_gained	C/*	14
PPM1D	17	60663169	GC	G	frameshift_variant	A/X	2
PPM1D	17	60663171	T	TA	frameshift_variant	-/X	5
PPM1D	17	60663174	AG	A	frameshift_variant	A/X	1
PPM1D	17	60663182	C	CT	frameshift_variant	T/TX	2	871469	not_provided	Likely_pathogenic
PPM1D	17	60663185	T	A	stop_gained	L/*	5
PPM1D	17	60663203	T	A	stop_gained	L/*	4
PPM1D	17	60663253	GT	G	frameshift_variant	V/X	2
PPM1D	17	60663262	C	CA	frameshift_variant	Q/QX	4
PPM1D	17	60663268	AATTTG	A	frameshift_variant	NL/X	1
PPM1D	17	60663281	C	A	stop_gained	S/*	1
PPM1D	17	60663292	C	T	stop_gained	Q/*	1
PPM1D	17	60663304	C	T	stop_gained	Q/*	3
PPM1D	17	60663307	G	T	stop_gained	E/*	2	985359	Inborn_genetic_diseases	Uncertain_significance
PPM1D	17	60663310	AT	A	frameshift_variant	I/X	3
PPM1D	17	60663312	T	TGAAAGAAC	frameshift_variant	-/ERX	1
PPM1D	17	60663313	G	T	stop_gained	E/*	2
PPM1D	17	60663319	A	AC	frameshift_variant	T/TX	1
PPM1D	17	60663324	TC	T	frameshift_variant	P/X	1
PPM1D	17	60663329	CA	C	frameshift_variant	T/X	2
PPM1D	17	60663333	C	CT	frameshift_variant	-/X	2
PPM1D	17	60663335	TTA	T	frameshift_variant	FK/LX	1
PPM1D	17	60663340	AG	A	frameshift_variant	R/X	3
PPM1D	17	60663347	T	G	stop_gained	L/*	2
PPM1D	17	60663352	GA	G	frameshift_variant	E/X	4
PPM1D	17	60663359	AT	A	frameshift_variant	N/X	1
PPM1D	17	60663365	G	GC	frameshift_variant	G/GX	5	452478	not_provided	Likely_pathogenic
PPM1D	17	60663370	CT	C	frameshift_variant	L/X	9	521766	Inborn_genetic_diseases	Uncertain_significance
PPM1D	17	60663375	GA	G	frameshift_variant	K/X	2
PPM1D	17	60663379	A	T	stop_gained	K/*	1
PPM1D	17	60663384	TA	T	frameshift_variant	R/X	1
PPM1D	17	60663388	C	T	stop_gained	R/*	25	620148	Intellectual_developmental_disorder_with_gastrointestinal_difficulties_and_high_pain_threshold|not_provided	Likely_pathogenic
PPM1D	17	60663403	C	T	stop_gained	R/*	1
PPM1D	17	60663418	C	T	stop_gained	Q/*	2
PPM1D	17	60663445	C	T	stop_gained	Q/*	3
PPM1D	17	60663448	C	T	stop_gained	R/*	14	546016	Intellectual_developmental_disorder_with_gastrointestinal_difficulties_and_high_pain_threshold|not_provided	Conflicting_interpretations_of_pathogenicity
PPM1D	17	60663458	C	CT	frameshift_variant	S/SX	1
PPM1D	17	60663475	C	T	stop_gained	R/*	13
PPM1D	17	60663478	C	CG	frameshift_variant	R/RX	1
PPM1D	17	60663506	GA	G	frameshift_variant	G/X	5
PPM1D	17	60663536	CTGTT	C	frameshift_variant	TV/X	3
RDH12	14	67722644	TG	T	frameshift_variant,start_lost	M/X	1
RDH12	14	67722698	CTCCA	C	frameshift_variant	AP/X	5	203385	Retinal_dystrophy|Leber_congenital_amaurosis_13|not_provided	Pathogenic/Likely_pathogenic
RDH12	14	67724479	CT	C	frameshift_variant	F/X	1
RDH12	14	67724568	C	CG	frameshift_variant	T/TX	1
RDH12	14	67724588	C	T	stop_gained	R/*	86	2050	Retinal_dystrophy|Leber_congenital_amaurosis_13|Leber_congenital_amaurosis	Pathogenic
RDH12	14	67724592	G	T	splice_donor_variant	NA	2
RDH12	14	67725104	C	T	stop_gained	R/*	5
RDH12	14	67725155	GA	G	frameshift_variant	E/X	1
RDH12	14	67725161	C	T	stop_gained	R/*	5	488802	Leber_congenital_amaurosis_13|not_provided	Pathogenic/Likely_pathogenic
RDH12	14	67725227	C	T	stop_gained	R/*	35	835782	Leber_congenital_amaurosis_13|not_provided	Pathogenic
RDH12	14	67726155	GGTAA	G	splice_donor_variant,intron_variant	NA	5
RDH12	14	67727016	CT	C	frameshift_variant	L/X	1
RDH12	14	67727025	TCTGCC	T	frameshift_variant	SA/X	4
RDH12	14	67727111	C	CT	frameshift_variant	-/X	14
RDH12	14	67727157	C	CT	frameshift_variant	L/LX	1
RDH12	14	67729211	GCAGT	G	frameshift_variant	AV/X	4
RDH12	14	67729286	T	TC	frameshift_variant	S/SX	1
RDH12	14	67729336	CGCCCT	C	frameshift_variant	AL/X	207
RDH12	14	67729360	CCT	C	frameshift_variant	L/X	1
RDH12	14	67729382	T	C	splice_donor_variant	NA	1
RDH12	14	67733780	C	T	stop_gained	R/*	95
RDH12	14	67733809	G	A	stop_gained	W/*	1
RDH12	14	67733814	TC	T	frameshift_variant	V/X	2
RDH12	14	67733840	TG	T	frameshift_variant	W/X	3
RDH12	14	67733842	G	A	stop_gained	W/*	1
REV3L	6	111300075	G	A	stop_gained	R/*	1
REV3L	6	111300158	T	G	splice_acceptor_variant	NA	1
REV3L	6	111307405	GGT	G	frameshift_variant	N/X	1
REV3L	6	111311190	G	A	stop_gained	R/*	3
REV3L	6	111311202	GTTTAA	G	frameshift_variant	IK/X	1
REV3L	6	111313379	TCTGA	T	frameshift_variant	VR/X	3
REV3L	6	111313428	AGT	A	frameshift_variant	TL/TX	1
REV3L	6	111313477	AG	A	frameshift_variant	P/X	1
REV3L	6	111315381	AC	A	splice_acceptor_variant	NA	1
REV3L	6	111329531	C	T	splice_donor_variant	NA	2
REV3L	6	111331705	CTG	C	frameshift_variant	T/X	1
REV3L	6	111335588	CA	C	frameshift_variant	Y/X	1
REV3L	6	111335602	AT	A	frameshift_variant	M/X	1
REV3L	6	111343968	G	A	stop_gained	R/*	1
REV3L	6	111343976	AAG	A	frameshift_variant	LF/LX	1
REV3L	6	111344045	T	C	splice_acceptor_variant	NA	1
REV3L	6	111349220	C	A	stop_gained,splice_region_variant	E/*	1
REV3L	6	111349338	T	C	splice_acceptor_variant	NA	1
REV3L	6	111351677	TG	T	frameshift_variant,splice_region_variant	P/X	3
REV3L	6	111351681	AC	A	frameshift_variant	V/X	1
REV3L	6	111351764	A	C	stop_gained	Y/*	7
REV3L	6	111351770	TAG	T	frameshift_variant	L/X	1
REV3L	6	111357013	C	A	splice_donor_variant	NA	1
REV3L	6	111357024	TA	T	frameshift_variant	N/X	1
REV3L	6	111357110	GTCTGATA	G	frameshift_variant	YQT/X	2
REV3L	6	111357126	C	G	splice_acceptor_variant	NA	2
REV3L	6	111358966	G	A	stop_gained	R/*	3
REV3L	6	111358975	G	A	stop_gained	R/*	1
REV3L	6	111363943	TTC	T	frameshift_variant	E/X	1
REV3L	6	111365304	AT	A	frameshift_variant	N/X	1
REV3L	6	111365335	GT	G	frameshift_variant	T/X	3
REV3L	6	111367308	GA	G	frameshift_variant	F/X	1
REV3L	6	111367757	G	A	stop_gained	Q/*	1
REV3L	6	111367813	A	AT	frameshift_variant	I/NX	3
REV3L	6	111373272	C	A	stop_gained	E/*	2
REV3L	6	111373439	A	C	stop_gained	L/*	1
REV3L	6	111373544	A	T	stop_gained	L/*	1
REV3L	6	111373605	G	A	stop_gained	R/*	1
REV3L	6	111373713	G	A	stop_gained	Q/*	2
REV3L	6	111373939	C	T	stop_gained	W/*	1
REV3L	6	111374079	G	A	stop_gained	Q/*	1
REV3L	6	111374115	C	CT	frameshift_variant	-/X	1
REV3L	6	111374118	G	A	stop_gained	Q/*	1
REV3L	6	111374216	G	C	stop_gained	S/*	1
REV3L	6	111374249	GCTAC	G	frameshift_variant	VA/X	2
REV3L	6	111374561	TTC	T	frameshift_variant	QK/QX	1
REV3L	6	111374714	G	GT	frameshift_variant	T/NX	1
REV3L	6	111374765	GTC	G	frameshift_variant	QT/HX	1
REV3L	6	111374775	G	A	stop_gained	R/*	3
REV3L	6	111374830	C	CT	frameshift_variant	K/KX	1
REV3L	6	111375465	G	A	stop_gained	R/*	1
REV3L	6	111375635	TCA	T	frameshift_variant	TE/TX	1
REV3L	6	111375780	G	A	stop_gained	Q/*	1
REV3L	6	111375896	TTA	T	stop_gained,frameshift_variant	YK/*	1
REV3L	6	111375939	TAGAA	T	frameshift_variant	LS/X	1
REV3L	6	111376151	A	C	stop_gained	L/*	1
REV3L	6	111376662	CA	C	frameshift_variant	A/X	1
REV3L	6	111379980	A	T	splice_donor_variant	NA	1
REV3L	6	111381357	AAAGGCTG	A	frameshift_variant	QPL/X	1
REV3L	6	111381437	AGT	A	frameshift_variant	T/X	1
REV3L	6	111388066	TG	T	frameshift_variant	A/X	1
REV3L	6	111389111	G	T	stop_gained	S/*	1
REV3L	6	111389130	G	A	stop_gained	Q/*	1
REV3L	6	111389154	G	A	stop_gained	R/*	1
REV3L	6	111390153	TG	T	frameshift_variant	P/X	1
REV3L	6	111392894	TC	T	frameshift_variant	E/X	1
REV3L	6	111392896	C	T	stop_gained	W/*	1
REV3L	6	111392974	T	C	splice_acceptor_variant	NA	1
REV3L	6	111405488	G	A	stop_gained	R/*	2
REV3L	6	111405513	TA	T	frameshift_variant	L/X	1
REV3L	6	111405584	GGT	G	frameshift_variant	Y/X	1
REV3L	6	111411545	A	T	stop_gained	Y/*	1
REV3L	6	111411546	TA	T	frameshift_variant	Y/X	2
REV3L	6	111482811	G	GCC	frameshift_variant	P/PX	1
RUFY4	2	218070792	AG	A	frameshift_variant	Q/X	1
RUFY4	2	218070834	GTGGC	G	frameshift_variant	CG/X	7
RUFY4	2	218070840	GC	G	frameshift_variant	C/X	2
RUFY4	2	218072373	G	C	splice_acceptor_variant	NA	86
RUFY4	2	218072425	GA	G	frameshift_variant	D/X	1
RUFY4	2	218072446	C	T	stop_gained	R/*	9
RUFY4	2	218072501	T	C	splice_donor_variant	NA	7
RUFY4	2	218072861	GC	G	frameshift_variant	C/X	25
RUFY4	2	218072872	TC	T	frameshift_variant	S/X	3
RUFY4	2	218072886	G	A	splice_donor_variant	NA	2
RUFY4	2	218073241	A	G	splice_acceptor_variant	NA	1
RUFY4	2	218073302	ACTCT	A	frameshift_variant	DS/X	1
RUFY4	2	218073341	AC	A	frameshift_variant	D/X	1
RUFY4	2	218073346	C	T	stop_gained	Q/*	5
RUFY4	2	218073349	C	T	stop_gained	Q/*	12
RUFY4	2	218073372	G	A	stop_gained	W/*	39
RUFY4	2	218073883	A	T	stop_gained	K/*	26
RUFY4	2	218073884	AG	A	frameshift_variant	K/X	3
RUFY4	2	218073886	G	A	splice_donor_variant	NA	7
RUFY4	2	218073904	CA	C	frameshift_variant	H/X	12
RUFY4	2	218073921	TC	T	frameshift_variant	P/X	1
RUFY4	2	218073947	T	C	splice_donor_variant	NA	1
RUFY4	2	218075092	G	C	splice_acceptor_variant	NA	1
RUFY4	2	218075204	AG	A	frameshift_variant	R/X	2
RUFY4	2	218075210	C	T	stop_gained	Q/*	3
RUFY4	2	218075232	TC	T	frameshift_variant	F/X	6
RUFY4	2	218075264	A	T	stop_gained	K/*	1
RUFY4	2	218075289	G	A	stop_gained	W/*	14
RUFY4	2	218075297	G	T	stop_gained	E/*	1
RUFY4	2	218075384	C	T	stop_gained	Q/*	9
RUFY4	2	218075442	CA	C	frameshift_variant	T/X	4
RUFY4	2	218075468	C	T	stop_gained	Q/*	1
RUFY4	2	218075508	G	A	stop_gained	W/*	2
RUFY4	2	218075609	G	T	stop_gained	E/*	3
RUFY4	2	218075646	ACT	A	frameshift_variant	DS/DX	3
RUFY4	2	218075726	C	T	stop_gained	Q/*	5
RUFY4	2	218075741	G	T	splice_donor_variant	NA	1
RUFY4	2	218076450	GGC	G	frameshift_variant	A/X	1
RUFY4	2	218076466	C	T	stop_gained	Q/*	1
RUFY4	2	218076472	C	T	stop_gained	Q/*	13
RUFY4	2	218076475	G	T	stop_gained	E/*	1
RUFY4	2	218076508	C	T	stop_gained	Q/*	2
RUFY4	2	218083123	A	T	stop_gained	R/*	2
RUFY4	2	218083141	C	T	stop_gained	Q/*	2
RUFY4	2	218083189	C	T	stop_gained	Q/*	1
RUFY4	2	218083240	GT	G	frameshift_variant	V/X	1
RUFY4	2	218083257	G	A	splice_donor_variant	NA	2
RUFY4	2	218089249	CAG	C	splice_acceptor_variant	NA	1
RUFY4	2	218089270	G	A	stop_gained	W/*	1
RUFY4	2	218089280	C	T	stop_gained	Q/*	1
RUFY4	2	218089337	C	T	stop_gained	R/*	11
RUFY4	2	218089363	G	A	splice_donor_variant	NA	4
RUFY4	2	218089950	A	G	splice_acceptor_variant	NA	1
RUFY4	2	218090016	CCA	C	frameshift_variant	P/X	3
RUFY4	2	218090024	C	A	stop_gained	C/*	3
SIX1	14	60646325	CAG	C	frameshift_variant	L/X	37
SIX1	14	60646444	GGACC	G	frameshift_variant	SV/X	1
SIX1	14	60646486	CT	C	frameshift_variant	E/X	1
SIX1	14	60646578	C	G	splice_acceptor_variant	NA	1
SIX1	14	60648730	T	A	stop_gained	K/*	2	417916	Deafness,_autosomal_dominant_23|Branchiootic_syndrome_3	Likely_pathogenic
SIX1	14	60648769	C	A	stop_gained	E/*	11
SIX1	14	60648963	G	T	stop_gained	S/*	1
SIX1	14	60648999	CG	C	frameshift_variant	R/X	1
SIX1	14	60649086	C	T	stop_gained	W/*	1
SIX1	14	60649142	G	GCA	frameshift_variant	C/CX	1
SIX1	14	60649159	G	A	stop_gained	Q/*	1
SIX1	14	60649173	G	T	stop_gained	S/*	1
SLC15A4	12	128799298	T	TA	frameshift_variant	-/X	1
SLC15A4	12	128799379	G	A	stop_gained	Q/*	2
SLC15A4	12	128799419	T	A	splice_acceptor_variant	NA	1
SLC15A4	12	128800908	G	A	stop_gained	Q/*	3
SLC15A4	12	128800930	AG	A	frameshift_variant	A/X	1
SLC15A4	12	128801003	AAAATTCCTAG	A	splice_acceptor_variant,coding_sequence_variant,intron_variant	NA	1
SLC15A4	12	128808887	GT	G	frameshift_variant	K/X	1
SLC15A4	12	128808925	G	GC	frameshift_variant	A/GX	7
SLC15A4	12	128809393	TA	T	splice_donor_variant	NA	1
SLC15A4	12	128809400	TGA	T	frameshift_variant	PH/PX	1
SLC15A4	12	128809421	G	C	stop_gained	S/*	2
SLC15A4	12	128809450	CTG	C	frameshift_variant	Q/X	1
SLC15A4	12	128809474	C	T	splice_acceptor_variant	NA	1
SLC15A4	12	128809941	A	G	splice_donor_variant	NA	3
SLC15A4	12	128809946	G	GAAAT	frameshift_variant	F/LFX	1
SLC15A4	12	128810073	CT	C	frameshift_variant	S/X	1
SLC15A4	12	128810086	AT	A	frameshift_variant	Q/X	1
SLC15A4	12	128810092	GA	G	frameshift_variant	F/X	1
SLC15A4	12	128810112	C	T	splice_acceptor_variant	NA	1
SLC15A4	12	128814838	ATG	A	frameshift_variant	DM/DX	3
SLC15A4	12	128815029	AT	A	frameshift_variant	N/X	1
SLC15A4	12	128815031	T	TA	frameshift_variant	-/X	5
SLC15A4	12	128815061	G	A	stop_gained	R/*	2
SLC15A4	12	128815071	C	A	splice_acceptor_variant	NA	2
SLC15A4	12	128823412	AGGGC	A	frameshift_variant	TP/X	1
SLC15A4	12	128823501	G	GCGTCGGGACCAGGCGC	frameshift_variant	A/GAWSRRX	3
SLC15A4	12	128823552	GC	G	frameshift_variant	A/X	3
SLC15A4	12	128823876	G	GCCGCCGCCGC	frameshift_variant	A/GGGGX	1
SLC15A4	12	128823885	GC	G	frameshift_variant	A/X	5
SLC15A4	12	128823896	GC	G	frameshift_variant	G/X	1
SLC15A4	12	128823906	G	GGCGCCCGC	frameshift_variant	P/RGRX	1
SLC15A4	12	128823907	G	GCGCCCGCT	frameshift_variant	-/SGX	3
SLC15A4	12	128823915	T	TCGCC	frameshift_variant	E/GRX	26
SLC15A4	12	128823926	GC	G	frameshift_variant	G/X	7
TET2	4	105233951	G	GGATA	frameshift_variant	-/DX	1
TET2	4	105233979	A	T	stop_gained	R/*	1
TET2	4	105234005	AC	A	frameshift_variant	P/X	1
TET2	4	105234081	GA	G	frameshift_variant	E/X	1
TET2	4	105234104	G	A	stop_gained	W/*	1
TET2	4	105234106	ACT	A	frameshift_variant	HS/HX	1
TET2	4	105234109	CT	C	frameshift_variant	S/X	1
TET2	4	105234136	GT	G	frameshift_variant	C/X	1
TET2	4	105234150	C	T	stop_gained	Q/*	3
TET2	4	105234210	C	T	stop_gained	Q/*	3
TET2	4	105234245	T	TTC	frameshift_variant	-/X	1
TET2	4	105234249	CT	C	frameshift_variant	L/X	2
TET2	4	105234254	TG	T	frameshift_variant	G/X	3
TET2	4	105234264	C	T	stop_gained	Q/*	1
TET2	4	105234273	A	T	stop_gained	K/*	1
TET2	4	105234288	C	T	stop_gained	Q/*	4
TET2	4	105234293	GGC	G	frameshift_variant	A/X	1
TET2	4	105234298	A	AT	frameshift_variant	N/NX	1
TET2	4	105234303	G	T	stop_gained	E/*	2
TET2	4	105234306	A	T	stop_gained	R/*	1
TET2	4	105234310	G	GT	frameshift_variant	R/RX	4
TET2	4	105234327	C	T	stop_gained	Q/*	1
TET2	4	105234330	GA	G	frameshift_variant	E/X	1
TET2	4	105234338	TC	T	frameshift_variant	P/X	1
TET2	4	105234353	T	TC	frameshift_variant	-/X	1
TET2	4	105234354	C	T	stop_gained	Q/*	2
TET2	4	105234369	G	GGAATT	frameshift_variant	D/GIX	1
TET2	4	105234386	AG	A	frameshift_variant	E/X	1
TET2	4	105234392	T	TTTCTTATC	frameshift_variant	-/FLX	1
TET2	4	105234399	TC	T	frameshift_variant	S/X	1
TET2	4	105234427	A	AT	frameshift_variant	D/DX	1
TET2	4	105234447	CAT	C	frameshift_variant	H/X	2
TET2	4	105234495	C	T	stop_gained	Q/*	1
TET2	4	105234498	G	T	stop_gained	E/*	1
TET2	4	105234499	A	AG	frameshift_variant	E/EX	1
TET2	4	105234504	A	T	stop_gained	K/*	1
TET2	4	105234519	CA	C	frameshift_variant	H/X	1
TET2	4	105234522	GA	G	frameshift_variant	D/X	1
TET2	4	105234528	A	AT	frameshift_variant	N/IX	1
TET2	4	105234538	T	A	stop_gained	L/*	1
TET2	4	105234542	T	TA	frameshift_variant	-/X	2
TET2	4	105234569	TG	T	frameshift_variant	G/X	1
TET2	4	105234583	CT	C	frameshift_variant	S/X	1
TET2	4	105234597	G	T	stop_gained	E/*	1
TET2	4	105234598	AAC	A	frameshift_variant	EH/EX	3
TET2	4	105234616	TC	T	frameshift_variant	L/X	1
TET2	4	105234621	G	GA	frameshift_variant	E/EX	9
TET2	4	105234629	A	ACT	frameshift_variant	-/X	1
TET2	4	105234632	GT	G	frameshift_variant	S/X	1
TET2	4	105234636	C	T	stop_gained	Q/*	2
TET2	4	105234640	A	AT	frameshift_variant	Y/YX	1
TET2	4	105234641	T	A	stop_gained	Y/*	1
TET2	4	105234652	GT	G	frameshift_variant	C/X	1
TET2	4	105234669	C	T	stop_gained	Q/*	2
TET2	4	105234672	A	T	stop_gained	K/*	1
TET2	4	105234700	ACAGT	A	frameshift_variant	NS/X	2
TET2	4	105234705	C	T	stop_gained	Q/*	1
TET2	4	105234715	A	ATGAGT	frameshift_variant	N/NEX	1
TET2	4	105234742	C	CA	frameshift_variant	P/PX	1
TET2	4	105234746	G	GC	frameshift_variant	-/X	1
TET2	4	105234763	TC	T	frameshift_variant	I/X	37
TET2	4	105234772	CA	C	frameshift_variant	A/X	1
TET2	4	105234774	C	T	stop_gained	Q/*	2
TET2	4	105234780	TC	T	frameshift_variant	S/X	1
TET2	4	105234783	AAC	A	frameshift_variant	N/X	1
TET2	4	105234793	TG	T	frameshift_variant	L/X	1
TET2	4	105234829	GT	G	frameshift_variant	C/X	1
TET2	4	105234877	AT	A	frameshift_variant	N/X	1
TET2	4	105234883	GT	G	frameshift_variant	C/X	2
TET2	4	105234885	TC	T	frameshift_variant	S/X	9
TET2	4	105234891	C	T	stop_gained	Q/*	4
TET2	4	105234899	AG	A	frameshift_variant	E/X	1
TET2	4	105234902	AC	A	frameshift_variant	Q/X	2
TET2	4	105234909	C	T	stop_gained	Q/*	1
TET2	4	105234915	C	T	stop_gained	Q/*	3
TET2	4	105234922	C	A	stop_gained	S/*	2
TET2	4	105234924	G	GT	frameshift_variant	V/VX	1
TET2	4	105234941	AT	A	frameshift_variant	S/X	1
TET2	4	105234951	G	GTT	frameshift_variant	E/VX	1
TET2	4	105234954	AATAAC	A	frameshift_variant	NN/X	1
TET2	4	105234967	GAACCA	G	frameshift_variant	GTT/GX	1
TET2	4	105234975	A	T	stop_gained	K/*	1
TET2	4	105234980	AG	A	frameshift_variant	A/X	2
TET2	4	105234993	G	T	stop_gained	E/*	2
TET2	4	105235003	C	G	stop_gained	S/*	3
TET2	4	105235023	C	T	stop_gained	Q/*	2
TET2	4	105235059	C	CA	frameshift_variant	Q/QX	1
TET2	4	105235096	C	A	stop_gained	S/*	1
TET2	4	105235110	GA	G	frameshift_variant	D/X	1
TET2	4	105235115	CT	C	frameshift_variant	F/X	1
TET2	4	105235148	ACAAT	A	frameshift_variant	QL/X	1
TET2	4	105235160	TTC	T	frameshift_variant	S/X	1
TET2	4	105235163	T	TC	frameshift_variant	-/X	1
TET2	4	105235172	TC	T	frameshift_variant	P/X	1
TET2	4	105235182	C	T	stop_gained	Q/*	1
TET2	4	105235183	AG	A	frameshift_variant	Q/X	3
TET2	4	105235185	G	GT	frameshift_variant	V/VX	1
TET2	4	105235191	C	T	stop_gained	Q/*	4
TET2	4	105235194	C	CT	frameshift_variant	L/LX	1
TET2	4	105235205	AG	A	frameshift_variant	G/X	1
TET2	4	105235207	GA	G	frameshift_variant	G/X	3
TET2	4	105235212	AG	A	frameshift_variant	S/X	1
TET2	4	105235217	TC	T	frameshift_variant	L/X	1
TET2	4	105235224	G	GGT	frameshift_variant	G/GX	1
TET2	4	105235230	GT	G	frameshift_variant	V/X	3
TET2	4	105235234	TA	T	frameshift_variant	L/X	1
TET2	4	105235249	AC	A	frameshift_variant	H/X	1
TET2	4	105235260	C	T	stop_gained	Q/*	1
TET2	4	105235266	AAC	A	frameshift_variant	N/X	1
TET2	4	105235275	CT	C	frameshift_variant	L/X	5
TET2	4	105235289	GA	G	frameshift_variant	K/X	2
TET2	4	105235297	AG	A	frameshift_variant	E/X	1
TET2	4	105235312	CA	C	frameshift_variant	A/X	1
TET2	4	105235320	TC	T	frameshift_variant	S/X	1
TET2	4	105235323	C	T	stop_gained	Q/*	3
TET2	4	105235328	TC	T	frameshift_variant	P/X	6
TET2	4	105235383	C	T	stop_gained	Q/*	6
TET2	4	105235387	AT	A	frameshift_variant	N/X	1
TET2	4	105235403	GA	G	frameshift_variant	N/X	1
TET2	4	105235413	C	T	stop_gained	Q/*	1
TET2	4	105235415	GA	G	frameshift_variant	T/X	1
TET2	4	105235420	C	CA	frameshift_variant	A/AX	1
TET2	4	105235421	AG	A	frameshift_variant	G/X	3
TET2	4	105235424	GA	G	frameshift_variant	T/X	1
TET2	4	105235429	TG	T	frameshift_variant	M/X	1
TET2	4	105235438	CA	C	frameshift_variant	P/X	1
TET2	4	105235444	G	GT	frameshift_variant	C/CX	1
TET2	4	105235450	AG	A	frameshift_variant	E/X	1
TET2	4	105235468	C	G	stop_gained	S/*	4
TET2	4	105235479	A	T	stop_gained	K/*	1
TET2	4	105235486	AC	A	frameshift_variant	N/X	2
TET2	4	105235490	AC	A	frameshift_variant	P/X	1
TET2	4	105235494	AT	A	frameshift_variant	I/X	3
TET2	4	105235512	G	T	stop_gained	E/*	1
TET2	4	105235518	C	T	stop_gained	Q/*	3
TET2	4	105235530	C	T	stop_gained	Q/*	3
TET2	4	105235532	GC	G	frameshift_variant	Q/X	1
TET2	4	105235537	T	A	stop_gained	L/*	1
TET2	4	105235542	A	T	stop_gained	R/*	1
TET2	4	105235547	C	CA	frameshift_variant	-/X	2
TET2	4	105235551	GA	G	frameshift_variant	E/X	1
TET2	4	105235553	GC	G	frameshift_variant	Q/X	3
TET2	4	105235560	A	AT	frameshift_variant	I/IX	1
TET2	4	105235562	TC	T	frameshift_variant	L/X	1
TET2	4	105235570	GT	G	frameshift_variant	G/X	1
TET2	4	105235572	C	T	stop_gained	R/*	19
TET2	4	105235581	G	T	stop_gained	E/*	1
TET2	4	105235584	C	T	stop_gained	Q/*	3
TET2	4	105235588	C	CA	frameshift_variant	T/TX	1
TET2	4	105235590	C	T	stop_gained	R/*	24
TET2	4	105235593	G	GATCTT	frameshift_variant	D/DLX	1
TET2	4	105235601	G	GC	frameshift_variant	-/X	4
TET2	4	105235611	C	T	stop_gained	Q/*	4
TET2	4	105235614	CACTATCTG	C	frameshift_variant	HYL/X	1
TET2	4	105235629	G	T	stop_gained	G/*	1
TET2	4	105235632	TG	T	frameshift_variant	W/X	1
TET2	4	105235634	GATTGA	G	frameshift_variant	IE/X	2
TET2	4	105235642	T	A	stop_gained	L/*	1
TET2	4	105235647	GC	G	frameshift_variant	A/X	2
TET2	4	105235654	GT	G	frameshift_variant	R/X	2
TET2	4	105235662	C	T	stop_gained	Q/*	2
TET2	4	105235668	G	T	stop_gained	E/*	3
TET2	4	105235670	A	AT	frameshift_variant	-/X	1
TET2	4	105235696	C	G	stop_gained	S/*	2
TET2	4	105235700	GC	G	frameshift_variant	P/X	2
TET2	4	105235705	C	A	stop_gained	S/*	1
TET2	4	105235712	TC	T	frameshift_variant	Q/X	3
TET2	4	105235715	G	GT	frameshift_variant	-/X	2
TET2	4	105235718	T	A	stop_gained	Y/*	1
TET2	4	105235719	C	T	stop_gained	Q/*	2
TET2	4	105235731	TC	T	frameshift_variant	S/X	1
TET2	4	105235737	C	CA	frameshift_variant	Q/QX	1
TET2	4	105235746	TC	T	frameshift_variant	S/X	1
TET2	4	105235752	C	T	stop_gained	Q/*	3
TET2	4	105235755	T	TA	stop_gained,frameshift_variant	Y/*	2
TET2	4	105235767	TC	T	frameshift_variant	S/X	1
TET2	4	105235777	C	CT	frameshift_variant	P/PX	1
TET2	4	105235794	C	T	stop_gained	Q/*	2
TET2	4	105235802	C	G	stop_gained	Y/*	1
TET2	4	105235803	AC	A	frameshift_variant	T/X	1
TET2	4	105235806	C	T	stop_gained	Q/*	2
TET2	4	105235818	C	T	stop_gained	Q/*	1
TET2	4	105235824	G	T	stop_gained	E/*	2
TET2	4	105235828	AC	A	frameshift_variant	H/X	2
TET2	4	105235834	C	A	stop_gained	S/*	1
TET2	4	105235836	C	T	stop_gained	Q/*	3
TET2	4	105235843	AC	A	frameshift_variant	Y/X	1
TET2	4	105235845	C	T	stop_gained	Q/*	4
TET2	4	105235851	G	T	stop_gained	E/*	1
TET2	4	105235872	C	T	stop_gained	Q/*	3
TET2	4	105235877	T	TA	frameshift_variant	-/X	3
TET2	4	105235878	AC	A	frameshift_variant	T/X	1
TET2	4	105235887	C	T	stop_gained	Q/*	1
TET2	4	105235896	C	T	stop_gained	Q/*	4
TET2	4	105235897	A	AT	frameshift_variant	Q/HX	1
TET2	4	105235900	TC	T	frameshift_variant	F/X	2
TET2	4	105235902	C	T	stop_gained	Q/*	2
TET2	4	105235907	AC	A	frameshift_variant	P/X	3
TET2	4	105235909	CCT	C	frameshift_variant	PS/PX	1
TET2	4	105235912	C	A	stop_gained	S/*	1
TET2	4	105235917	C	T	stop_gained	Q/*	3
TET2	4	105235921	T	TGCACTTCTCCAAAA	frameshift_variant	V/VHFSKX	1
TET2	4	105235931	CA	C	frameshift_variant	K/X	1
TET2	4	105235936	CAG	C	frameshift_variant	TD/TX	2
TET2	4	105235946	AC	A	frameshift_variant	P/X	1
TET2	4	105235957	A	ATG	frameshift_variant	H/HX	1
TET2	4	105235968	C	CTG	frameshift_variant	L/LX	1
TET2	4	105235973	TG	T	frameshift_variant	G/X	1
TET2	4	105235982	AT	A	frameshift_variant	F/X	2
TET2	4	105235992	C	T	stop_gained	Q/*	4
TET2	4	105235994	AC	A	frameshift_variant	Q/X	1
TET2	4	105236015	TG	T	frameshift_variant	E/X	1
TET2	4	105236022	C	CT	frameshift_variant	L/LX	3
TET2	4	105236024	T	TA	frameshift_variant	-/X	2
TET2	4	105236031	C	CCAGTGTTGAAA	frameshift_variant	P/PVLKX	1
TET2	4	105236033	AG	A	frameshift_variant	V/X	1
TET2	4	105236043	C	T	stop_gained	Q/*	2
TET2	4	105236054	T	TC	frameshift_variant	-/X	1
TET2	4	105236058	C	T	stop_gained	Q/*	7
TET2	4	105236065	C	G	stop_gained	S/*	1
TET2	4	105236067	GA	G	frameshift_variant	E/X	1
TET2	4	105236069	GA	G	frameshift_variant	T/X	1
TET2	4	105236078	AT	A	frameshift_variant	F/X	1
TET2	4	105236083	C	G	stop_gained	S/*	1
TET2	4	105236086	AC	A	frameshift_variant	N/X	1
TET2	4	105236089	C	A	stop_gained	S/*	2
TET2	4	105236092	ACC	A	frameshift_variant	HL/HX	1
TET2	4	105236104	AT	A	frameshift_variant	H/X	1
TET2	4	105236108	GC	G	frameshift_variant	P/X	1
TET2	4	105236115	A	T	stop_gained	K/*	1
TET2	4	105236127	C	T	stop_gained	Q/*	3
TET2	4	105236129	AAC	A	frameshift_variant	T/X	2
TET2	4	105236133	C	T	stop_gained	Q/*	3
TET2	4	105236139	TC	T	frameshift_variant	S/X	1
TET2	4	105236142	C	T	stop_gained	Q/*	2
TET2	4	105236160	C	T	stop_gained	Q/*	2
TET2	4	105236169	C	T	stop_gained	Q/*	2
TET2	4	105236172	C	T	stop_gained	Q/*	5
TET2	4	105236187	CAAAT	C	frameshift_variant	QI/X	2
TET2	4	105236203	AG	A	frameshift_variant	E/X	1
TET2	4	105236209	T	TA	frameshift_variant	I/IX	1
TET2	4	105236214	C	T	stop_gained	Q/*	2
TET2	4	105236222	TC	T	frameshift_variant	P/X	2
TET2	4	105236224	CT	C	frameshift_variant	P/X	1
TET2	4	105236227	A	AC	frameshift_variant	H/HX	10
TET2	4	105236242	ATG	A	frameshift_variant	ND/KX	1
TET2	4	105236246	TC	T	frameshift_variant	Q/X	2
TET2	4	105236254	GA	G	frameshift_variant	R/X	1
TET2	4	105236272	GC	G	frameshift_variant	G/X	1
TET2	4	105236278	CTA	C	frameshift_variant	TK/TX	1
TET2	4	105236286	G	T	stop_gained	E/*	1
TET2	4	105236291	A	ATGTT	frameshift_variant	-/CX	1
TET2	4	105236302	GT	G	frameshift_variant	G/X	1
TET2	4	105236310	C	T	stop_gained	Q/*	1
TET2	4	105236314	A	AT	frameshift_variant	Y/YX	1
TET2	4	105236323	C	A	stop_gained	S/*	1
TET2	4	105236340	CAT	C	frameshift_variant	H/X	2
TET2	4	105236353	TG	T	frameshift_variant	M/X	1
TET2	4	105236364	G	T	stop_gained	E/*	1
TET2	4	105236366	A	AG	frameshift_variant	-/X	1
TET2	4	105236369	AC	A	frameshift_variant	Q/X	1
TET2	4	105236391	TC	T	frameshift_variant	S/X	2
TET2	4	105236403	C	CA	frameshift_variant	Q/QX	1
TET2	4	105236415	TC	T	frameshift_variant	S/X	3
TET2	4	105236426	C	A	stop_gained	C/*	1
TET2	4	105236430	A	AT	frameshift_variant	I/IX	1
TET2	4	105236446	C	A	stop_gained	S/*	1
TET2	4	105236448	AAC	A	frameshift_variant	N/X	1
TET2	4	105236453	T	TA	frameshift_variant	-/X	2
TET2	4	105236458	AC	A	frameshift_variant	H/X	1
TET2	4	105236463	G	GT	frameshift_variant	V/VX	3
TET2	4	105236469	GA	G	frameshift_variant	E/X	1
TET2	4	105236481	C	T	stop_gained	Q/*	3
TET2	4	105236485	C	CT	frameshift_variant	T/TX	1
TET2	4	105236486	T	TAC	frameshift_variant	-/X	1
TET2	4	105236499	C	CT	frameshift_variant	L/LX	1
TET2	4	105236514	A	T	stop_gained	K/*	1
TET2	4	105236527	T	TG	frameshift_variant	L/LX	5
TET2	4	105236538	C	T	stop_gained	Q/*	5
TET2	4	105236543	T	G	stop_gained	Y/*	4
TET2	4	105236548	CA	C	frameshift_variant	P/X	1
TET2	4	105236560	TC	T	frameshift_variant	I/X	1
TET2	4	105236567	GC	G	frameshift_variant	Q/X	1
TET2	4	105236573	TC	T	frameshift_variant	L/X	1
TET2	4	105236582	CA	C	frameshift_variant	R/X	1
TET2	4	105236588	C	A	stop_gained	C/*	2
TET2	4	105236592	C	T	stop_gained	Q/*	2
TET2	4	105236593	AAGAAC	A	frameshift_variant	QEQ/QX	1
TET2	4	105236599	AG	A	frameshift_variant	Q/X	1
TET2	4	105236604	C	T	stop_gained	Q/*	5
TET2	4	105236612	AC	A	frameshift_variant	Q/X	1
TET2	4	105236631	C	T	stop_gained	Q/*	2
TET2	4	105236634	G	T	stop_gained	G/*	2
TET2	4	105236636	AT	A	frameshift_variant	Y/X	1
TET2	4	105236649	AAC	A	frameshift_variant	N/X	1
TET2	4	105236652	C	T	stop_gained	Q/*	2
TET2	4	105236663	T	TG	frameshift_variant	-/X	1
TET2	4	105236667	C	T	stop_gained	Q/*	4
TET2	4	105236670	C	T	stop_gained	Q/*	1
TET2	4	105236676	GC	G	frameshift_variant	A/X	1
TET2	4	105236679	C	T	stop_gained	Q/*	7
TET2	4	105236688	C	T	stop_gained	Q/*	26
TET2	4	105236691	C	T	stop_gained	Q/*	4
TET2	4	105236696	G	GT	frameshift_variant	-/X	1
TET2	4	105236697	T	TA	stop_gained,frameshift_variant	Y/*	1
TET2	4	105236699	C	CT	frameshift_variant	-/X	1
TET2	4	105236703	A	AT	frameshift_variant	I/IX	1
TET2	4	105236708	TA	T	frameshift_variant	N/X	1
TET2	4	105236721	G	GT	frameshift_variant	V/VX	1
TET2	4	105236742	G	T	stop_gained	G/*	2
TET2	4	105236750	T	TCACA	frameshift_variant	-/HX	1
TET2	4	105236757	C	CA	frameshift_variant	Q/QX	1
TET2	4	105236765	TC	T	frameshift_variant	P/X	1
TET2	4	105236769	C	T	stop_gained	Q/*	3
TET2	4	105236771	GA	G	frameshift_variant	K/X	1
TET2	4	105236780	TC	T	frameshift_variant	Q/X	1
TET2	4	105236785	A	ATTTT	frameshift_variant	K/NFX	1
TET2	4	105236796	C	CT	frameshift_variant	L/LX	1
TET2	4	105236801	G	GT	frameshift_variant	-/X	1
TET2	4	105236803	G	A	stop_gained	W/*	4
TET2	4	105236804	G	A	stop_gained	W/*	2
TET2	4	105236806	ATCTCT	A	frameshift_variant	HLL/HX	1
TET2	4	105236812	T	A	stop_gained	L/*	1
TET2	4	105236817	A	T	stop_gained	K/*	1
TET2	4	105236823	G	T	stop_gained	E/*	3
TET2	4	105236825	AC	A	frameshift_variant	Q/X	3
TET2	4	105236829	C	T	stop_gained	Q/*	2
TET2	4	105236836	C	CA	frameshift_variant	T/TX	2
TET2	4	105236838	C	T	stop_gained	Q/*	1
TET2	4	105236841	C	T	stop_gained	Q/*	3
TET2	4	105236847	C	T	stop_gained	Q/*	1
TET2	4	105236868	C	T	stop_gained	Q/*	2
TET2	4	105236877	A	AG	frameshift_variant	R/RX	1
TET2	4	105236881	CAATTA	C	frameshift_variant	PIK/PX	1
TET2	4	105236889	G	GTGGAA	frameshift_variant	V/VEX	1
TET2	4	105236909	A	ATCCAGGTTCCAAT	frameshift_variant	-/SRFQX	1
TET2	4	105236932	CACCAGAAAACAAAACAT	C	frameshift_variant	PPENKTW/PX	1
TET2	4	105236950	G	A	stop_gained	W/*	2
TET2	4	105236951	GA	G	frameshift_variant	K/X	1
TET2	4	105236963	T	TA	frameshift_variant	-/X	1
TET2	4	105236972	G	GT	frameshift_variant	-/X	1
TET2	4	105236978	AC	A	frameshift_variant	P/X	1
TET2	4	105236980	C	CTG	frameshift_variant	P/PX	1
TET2	4	105236993	T	TA	frameshift_variant	-/X	1
TET2	4	105237000	C	T	stop_gained	Q/*	1
TET2	4	105237003	C	CA	frameshift_variant	Q/QX	1
TET2	4	105237018	G	T	stop_gained	E/*	2
TET2	4	105237025	TG	T	frameshift_variant	M/X	2
TET2	4	105237029	GC	G	frameshift_variant	Q/X	1
TET2	4	105237044	G	GT	frameshift_variant	-/X	1
TET2	4	105237058	C	A	stop_gained	S/*	1
TET2	4	105237080	T	TA	frameshift_variant	-/X	6
TET2	4	105237091	C	A	stop_gained	S/*	2
TET2	4	105237093	C	T	stop_gained	Q/*	4
TET2	4	105237096	AAG	A	frameshift_variant	K/X	1
TET2	4	105237099	C	T	stop_gained	Q/*	1
TET2	4	105237108	GT	G	frameshift_variant	V/X	1
TET2	4	105237118	C	G	stop_gained	S/*	3
TET2	4	105237127	TCA	T	frameshift_variant	VT/VX	2
TET2	4	105237132	GT	G	frameshift_variant	V/X	2
TET2	4	105237144	C	T	stop_gained	Q/*	3
TET2	4	105237147	AC	A	frameshift_variant	T/X	1
TET2	4	105237174	AC	A	frameshift_variant	T/X	1
TET2	4	105237186	G	T	stop_gained	E/*	1
TET2	4	105237192	C	T	stop_gained	Q/*	3
TET2	4	105237196	CA	C	frameshift_variant	T/X	1
TET2	4	105237214	CACCA	C	frameshift_variant	TP/X	1
TET2	4	105237228	AC	A	frameshift_variant	T/X	2
TET2	4	105237247	A	AT	frameshift_variant	N/NX	1
TET2	4	105237248	TA	T	frameshift_variant	N/X	3
TET2	4	105237250	A	AT	frameshift_variant	N/NX	2
TET2	4	105237252	T	TA	frameshift_variant	F/YX	1
TET2	4	105237253	TTA	T	frameshift_variant	FI/FX	6
TET2	4	105237256	TAG	T	frameshift_variant	IE/IX	2
TET2	4	105237265	CT	C	frameshift_variant	P/X	1
TET2	4	105237274	T	A	stop_gained	L/*	2
TET2	4	105237276	C	CTAGA	frameshift_variant	L/LDX	1
TET2	4	105237281	T	TA	frameshift_variant	-/X	1
TET2	4	105237284	TC	T	frameshift_variant	P/X	3
TET2	4	105237288	AT	A	frameshift_variant	I/X	1
TET2	4	105237298	T	G	stop_gained	L/*	1
TET2	4	105237318	ACT	A	frameshift_variant	T/X	1
TET2	4	105237321	C	T	stop_gained	Q/*	1
TET2	4	105237327	G	GT	frameshift_variant	D/VX	1
TET2	4	105237341	C	A	stop_gained	C/*	1
[truncated: 180 more rows]

## Sheet: ST2 Nominally significant genes
Supplementary Table 2. Summary association statistics in the discovery cohort for all genes with P<1e-4 in at least one of the survival outcomes tested
Gene	N variants	N carriers	NDC probands	Beta probands	Pvalue probands	NDC males	Beta males	Pvalue males	NDC females	Beta females	Pvaue females	NDC parents combined	Beta parents combined	Pvalue parents combined	NDC father	Beta father	Pvalue father	NDC mother	Beta mother	Pvalue mother
ATM	224	694	63	0.502537	5.26385e-05	38	0.560309	0.00039785	25	0.418366	0.0367219	393	0.153539	0.00219735	525	0.0905393	0.0372512	442	0.128863	0.00641036
ATP6V1G1	6	16	3	NA	NA	1	NA	NA	2	NA	NA	14	1.11523	3.01802e-05	15	0.978834	0.000150425	14	0.427579	0.109665
BAZ2A	16	21	3	NA	NA	2	NA	NA	1	NA	NA	16	1.17358	2.68166e-06	18	0.778561	0.000957065	17	0.515254	0.0336485
BRCA1	98	251	33	0.860231	8.02828e-07	19	0.609445	0.00797737	14	1.33716	5.91031e-07	140	0.342006	5.25707e-05	188	0.0402945	0.580842	175	0.496332	5.35331e-11
BRCA2	190	668	94	0.945701	3.54e-21	51	0.829113	1.00462e-09	43	1.1107	8.20455e-14	412	0.469877	2.78e-28	523	0.187501	1.34836e-05	480	0.471886	2.8e-31
DEDD2	9	15	3	NA	NA	2	NA	NA	1	NA	NA	11	0.977197	0.00119267	12	0.172029	0.551257	13	1.43558	2.27608e-07
EML2	46	350	33	0.618077	0.000391462	22	0.891934	2.95969e-05	11	0.222245	0.461532	184	-0.0565006	0.443811	245	-0.13206	0.0388755	214	0.0263852	0.69976
GFRA3	24	48	2	NA	NA	2	NA	NA	0	NA	NA	32	0.529229	0.00276126	35	8.81348e-07	0.999996	37	0.691519	2.60611e-05
IMMP2L	17	31	2	NA	NA	1	NA	NA	1	NA	NA	15	0.196132	0.447536	29	0.818276	1.054e-05	16	-0.306346	0.220477
IQCF6	6	87	4	NA	NA	2	NA	NA	2	NA	NA	54	0.582659	1.86518e-05	69	0.287472	0.0169691	58	0.506735	0.000114257
LDLR	28	51	4	NA	NA	3	NA	NA	1	NA	NA	37	0.825683	5.13632e-07	43	0.468922	0.00210955	41	0.483422	0.00196945
MLH1	22	92	15	1.09951	2.08794e-05	12	1.25797	1.34039e-05	3	NA	NA	50	0.344863	0.0147786	70	0.25142	0.0354829	56	0.179238	0.179976
MUSTN1,TMEM110-MUSTN1	4	14	0	NA	NA	0	NA	NA	0	NA	NA	7	NA	NA	11	1.18748	8.22196e-05	8	NA	NA
MYH3	83	174	12	0.0849773	0.76858	6	NA	NA	6	NA	NA	111	0.358786	0.000158159	141	0.148712	0.0775567	125	0.373162	3.04408e-05
NAV2	40	83	14	1.25622	2.63638e-06	9	NA	NA	5	NA	NA	42	0.221889	0.150527	63	0.240452	0.056387	49	0.171526	0.229973
OR1G1	1	18	1	NA	NA	1	NA	NA	0	NA	NA	13	0.737102	0.00788016	17	0.953741	8.43592e-05	13	0.119652	0.666213
PALB2	68	447	41	0.515863	0.000976757	17	0.189932	0.43415	24	0.839967	4.05937e-05	257	0.062257	0.318844	333	-0.0541672	0.323476	291	0.141009	0.0162803
PHKG2	18	28	3	NA	NA	1	NA	NA	2	NA	NA	19	0.580567	0.0114038	20	-0.0846432	0.705086	23	0.84259	5.33765e-05
PKD1	92	141	21	0.948515	1.40744e-05	14	0.97095	0.000284451	7	NA	NA	79	0.229958	0.0410395	107	0.152142	0.115693	93	0.159948	0.123101
POMGNT1	43	273	24	0.494183	0.0155915	20	0.885946	7.64926e-05	4	NA	NA	141	0.0353056	0.675271	203	0.0558389	0.426621	157	0.0127433	0.873236
PPM1D	59	133	31	1.00072	1.24996e-08	18	0.881466	0.000107662	13	1.20913	1.35566e-05	97	0.0406079	0.686234	118	0.0739105	0.419255	103	0.00382174	0.968543
RDH12	21	288	21	0.19462	0.372859	11	0.0687804	0.819692	10	0.357255	0.259047	183	0.323293	1.24241e-05	240	0.188311	0.00355416	195	0.181411	0.0113615
REV3L	55	65	10	0.980104	0.00194976	4	NA	NA	6	NA	NA	45	0.505899	0.000692099	54	0.215072	0.114088	54	0.624983	4.40514e-06
RUFY4	43	178	19	0.637512	0.00549021	16	1.02348	4.32377e-05	3	NA	NA	100	0.0621021	0.534767	135	-0.046057	0.592723	111	0.11513	0.225342
SIX1	7	37	4	NA	NA	4	NA	NA	0	NA	NA	27	0.745171	0.0001083	32	0.182028	0.303225	29	0.827569	8.36277e-06
SLC15A4	25	50	4	NA	NA	3	NA	NA	1	NA	NA	35	0.666046	8.16318e-05	45	0.267247	0.0730607	37	0.617395	0.000173557
TET2	434	665	102	0.566994	8.0579e-10	72	0.646424	3.07736e-09	30	0.390682	0.0234961	470	-0.0545038	0.223563	581	-0.031601	0.430336	511	-0.0461195	0.282519
TMEM74B	8	34	4	NA	NA	2	NA	NA	2	NA	NA	24	0.95625	2.81557e-06	30	0.754244	3.61826e-05	26	0.493907	0.0117999
NDC = Number of deceased PTV carriers

## Sheet: ST3 All PTVs
Supplementary Table 3. Survival analysis results for exome-wide burden of PTVs
Grouping	Beta	Pvalue	Beta females	Pvalue females	Beta males	Pvalue males	Beta parents combined	Pvalue parents combined	Beta father	Pvalue father	Beta mother	Pvalue mother
All PTVs	0.00121433	2.74264e-06	0.000484836	0.238171	0.00168007	4.12837e-07	0.000214488	0.0131375	0.000229681	0.00473423	8.07713e-05	0.271069
LoF intolerence PTVs	0.0706376	8.87397e-17	0.0576723	2.6427e-05	0.0789454	2.73586e-13	0.0217999	4.61644e-13	0.0138415	1.03645e-06	0.0189886	1.27309e-13
LoF tolerence PTVs	0.00592174	0.0148061	0.0080556	0.0359307	0.00445603	0.155599	0.00174087	0.0333661	0.00368389	1.55634e-06	-0.00120632	0.0821268

## Sheet: ST4 PheWAS results
Supplementary Table 4. Phenome-wide association results for BRCA2, BRCA1, TET2 and ATM PTV burden. Phenotypes that exceeded a Bonferonni threshold of p<1.2e-5 are shown
Gene	Number of carriers	Number of PTVs	Phenotype	Phenotype type	N (or N cases)	N controls	Beta	P	Beta males	Pvalue males	Beta females	Pvalue females
ATM	1008	253	BREAST_CANCER	Composite	12096	340155	0.985614	9.09273e-14	-11.7701	0.98071	0.993143	6.4726e-14	2.69971
ATM	1008	253	Z51.1 Chemotherapy session for neoplasm	ICD10	9971	342280	0.989345	6.20282e-13	0.882608	6.93056e-05	1.06923	9.54466e-10
ATM	1008	253	Z85.3 Personal history of malignant neoplasm of breast	ICD10	6975	345276	1.06594	5.38315e-11	-11.8977	0.980675	1.07923	3.46561e-11
ATM	1008	253	C50.9 Breast, unspecified	ICD10	8639	343612	0.938561	9.85877e-10	-11.7615	0.980652	0.948052	7.1765e-10
ATM	1008	253	breast cancer	Self report	8220	344031	0.940314	2.52626e-09	-11.1573	0.981732	0.946016	2.10895e-09
ATM	1008	253	C25.9 Pancreas, unspecified	ICD10	742	351509	1.89545	3.17866e-08	2.09855	1.19325e-06	1.68757	0.00193898
ATM	1008	253	C25.0 Head of pancreas	ICD10	341	351910	2.32555	3.58511e-08	2.59828	4.01643e-07	2.00629	0.00462656
ATM	1008	253	FH_Breast_cancer	Family history	38478	283356	0.477098	8.17079e-08	0.291019	0.0387543	0.610785	1.07319e-07
ATM	1008	253	C79.5 Secondary malignant neoplasm of bone and bone marrow	ICD10	2557	349694	1.2477	1.83248e-07	1.22086	0.000192408	1.32283	0.000129647
ATM	1008	253	Z92.6 Personal history of chemotherapy for neoplastic disease	ICD10	3783	348468	1.0755	3.31569e-07	1.18702	9.57976e-05	1.00663	0.000494352
BRCA1	411	122	Z40.0 Prophylactic surgery for risk-factors related to malignant neoplasms	ICD10	642	351609	4.31794	1.47578e-126	-10.8877	0.987955	4.39387	8.90844e-127
BRCA1	411	122	Z85.3 Personal history of malignant neoplasm of breast	ICD10	6975	345276	2.45348	6.76635e-52	-10.9458	0.979809	2.48586	2.5998e-52
BRCA1	411	122	Z80.4 Family history of malignant neoplasm of genital organs	ICD10	1106	351145	3.11159	1.56946e-49	-10.5799	0.947712	3.71479	2.30057e-64
BRCA1	411	122	Z80.3 Family history of malignant neoplasm of breast	ICD10	1468	350783	3.03591	2.7001e-48	2.46728	0.0314875	3.10009	1.67426e-47
BRCA1	411	122	BREAST_CANCER	Composite	12096	340155	2.19181	1.2103e-46	-10.8974	0.979695	2.21155	7.88134e-47	9.12982
BRCA1	411	122	Z90.1 Acquired absence of breast(s)	ICD10	2581	349670	2.7571	3.54171e-45	-11.1317	0.987405	2.78299	1.28167e-45
BRCA1	411	122	breast cancer	Self report	8220	344031	2.25341	1.24895e-41	-10.276	0.980853	2.26734	8.23477e-42
BRCA1	411	122	C50.9 Breast, unspecified	ICD10	8639	343612	2.15198	1.59025e-39	-10.8275	0.979812	2.17262	7.94166e-40
BRCA1	411	122	FH_Breast_cancer	Family history	38478	283356	1.38064	3.55837e-38	1.57972	8.22422e-28	1.15708	3.58903e-11
BRCA1	411	122	mastectomy	Operation code	3747	348504	2.45619	5.43013e-37	-11.0146	0.979925	2.50888	6.94963e-38
BRCA1	411	122	bilateral oophorectomy	Operation code	15437	336814	1.72223	1.38187e-26	-4.53238e-13	1	1.72223	1.38051e-26
BRCA1	411	122	Z51.1 Chemotherapy session for neoplasm	ICD10	9971	342280	1.5755	1.11022e-16	0.378307	0.296231	2.16973	6.56466e-33
BRCA1	411	122	C56 Malignant neoplasm of ovary	ICD10	1208	351043	2.86126	6.66134e-16	-10.7548	0.996508	2.86379	6.66134e-16
BRCA1	411	122	Z42.1 Follow-up care involving plastic surgery of breast	ICD10	1761	350490	2.44697	2.78666e-14	-10.6224	0.992021	2.45301	2.53131e-14
BRCA1	411	122	OVARIAN_CANCER	Composite	1231	351020	2.63588	3.74278e-12	-4.53238e-13	1	2.63588	3.74301e-12	13.9556
BRCA1	411	122	ovarian cancer	Self report	631	351620	3.06873	4.93949e-12	-4.53238e-13	1	3.06872	4.93994e-12
BRCA1	411	122	Z92.6 Personal history of chemotherapy for neoplastic disease	ICD10	3783	348468	1.7695	5.48613e-11	1.32346	0.00176579	2.14296	7.45647e-10
BRCA1	411	122	C78.6 Secondary malignant neoplasm of retroperitoneum and peritoneum	ICD10	1513	350738	2.25187	4.92673e-10	1.60394	0.0182153	2.65787	4.5861e-10
BRCA1	411	122	C50.4 Upper-outer quadrant of breast	ICD10	3485	348766	1.80269	4.56877e-09	-10.8583	0.992285	1.80777	4.24926e-09
BRCA1	411	122	Z92.3 Personal history of irradiation	ICD10	3931	348320	1.59558	1.66602e-08	1.2126	0.00369194	1.96045	2.26952e-07
BRCA1	411	122	C77.3 Axillary and upper limb lymph nodes	ICD10	2210	350041	1.94784	2.82532e-08	-10.3842	0.968558	2.02837	1.0827e-08
BRCA1	411	122	lumpectomy	Operation code	12694	339557	1.12521	1.58866e-07	-11.0041	0.946101	1.23147	1.90314e-08
BRCA1	411	122	C78.7 Secondary malignant neoplasm of liver	ICD10	3067	349184	1.61095	3.17183e-07	0.648065	0.201018	2.29142	5.70916e-09
BRCA1	411	122	C78.5 Secondary malignant neoplasm of large intestine and rectum	ICD10	189	352062	3.15796	9.34746e-06	-10.8594	0.980034	3.87671	3.9046e-07
BRCA1	411	122	Z85.4 Personal history of malignant neoplasm of genital organs	ICD10	4682	347569	1.16909	5.90908e-05	0.112492	0.804977	2.30243	5.09016e-09
BRCA1	411	122	Z45.2 Adjustment and management of vascular access device	ICD10	1348	350903	1.72318	9.86099e-05	-10.9897	0.94578	2.48266	3.08433e-07
BRCA2	1013	218	Z40.0 Prophylactic surgery for risk-factors related to malignant neoplasms	ICD10	642	351609	3.46503	3.83944e-122	-11.7999	0.988082	3.54129	2.02245e-122
BRCA2	1013	218	Z80.3 Family history of malignant neoplasm of breast	ICD10	1468	350783	2.74379	8.63446e-91	2.65048	6.06512e-05	2.76381	4.5161e-84
BRCA2	1013	218	Z85.3 Personal history of malignant neoplasm of breast	ICD10	6975	345276	2.00393	7.2948e-79	2.96932	1.42136e-06	1.96742	4.80349e-73
BRCA2	1013	218	BREAST_CANCER	Composite	12096	340155	1.8018	2.16971e-76	3.03545	9.24748e-07	1.76651	1.45029e-71	5.85042
BRCA2	1013	218	FH_Breast_cancer	Family history	38478	283356	1.24194	8.90001e-73	1.35936	5.79716e-43	1.13686	2.57887e-32
BRCA2	1013	218	C50.9 Breast, unspecified	ICD10	8639	343612	1.78108	9.54428e-64	2.85119	1.90109e-05	1.75002	9.19781e-60
BRCA2	1013	218	breast cancer	Self report	8220	344031	1.79124	1.70757e-60	3.40087	1.56963e-06	1.75192	2.82137e-56
BRCA2	1013	218	Z51.1 Chemotherapy session for neoplasm	ICD10	9971	342280	1.53674	4.04608e-56	0.873218	5.78789e-05	1.89481	2.38334e-60
BRCA2	1013	218	Z90.1 Acquired absence of breast(s)	ICD10	2581	349670	2.18461	4.87264e-56	3.32462	2.94822e-05	2.14505	1.35534e-51
BRCA2	1013	218	mastectomy	Operation code	3747	348504	1.95839	7.26612e-50	2.2863	0.00747995	1.95686	5.26454e-48
BRCA2	1013	218	C56 Malignant neoplasm of ovary	ICD10	1208	351043	2.46375	1.25945e-47	-11.3886	0.996613	2.4656	1.16451e-47
BRCA2	1013	218	Z42.1 Follow-up care involving plastic surgery of breast	ICD10	1761	350490	2.16188	3.43745e-42	-11.2785	0.992333	2.16668	2.60804e-42
BRCA2	1013	218	Z80.4 Family history of malignant neoplasm of genital organs	ICD10	1106	351145	2.27482	5.60729e-38	0.914063	0.108254	2.65	1.13489e-43
BRCA2	1013	218	OVARIAN_CANCER	Composite	1231	351020	2.23334	1.28982e-33	-6.9962e-13	1	2.23334	1.28968e-33	9.33097
BRCA2	1013	218	C78.6 Secondary malignant neoplasm of retroperitoneum and peritoneum	ICD10	1513	350738	2.04554	1.38838e-31	0.938258	0.0566763	2.39111	1.4806e-35
BRCA2	1013	218	C79.5 Secondary malignant neoplasm of bone and bone marrow	ICD10	2557	349694	1.80684	2.24807e-31	1.89237	1.36446e-13	1.71433	1.78539e-08
BRCA2	1013	218	C77.3 Axillary and upper limb lymph nodes	ICD10	2210	350041	1.86418	6.55551e-30	1.86412	0.021749	1.87825	1.28175e-28
BRCA2	1013	218	Z92.3 Personal history of irradiation	ICD10	3931	348320	1.51425	2.33228e-25	1.37523	2.1981e-07	1.64471	5.03098e-12
BRCA2	1013	218	Z85.4 Personal history of malignant neoplasm of genital organs	ICD10	4682	347569	1.42488	1.11022e-16	1.02672	1.73825e-05	1.94355	3.44169e-15
BRCA2	1013	218	PROSTATE_CANCER	Composite	7554	344697	1.24289	3.66374e-15	1.24304	3.55271e-15	-10.9916	0.997877	3.46612
BRCA2	1013	218	Z51.5 Palliative care	ICD10	4517	347734	1.37708	7.32747e-15	1.27617	2.20921e-07	1.50337	2.56192e-09
BRCA2	1013	218	Y43.3 Other antineoplastic drugs	ICD10	2347	349904	1.6396	2.4869e-14	1.09914	0.00635515	1.92725	3.88578e-14
BRCA2	1013	218	C61 Malignant neoplasm of prostate	ICD10	7884	344367	1.17382	9.73666e-14	1.17487	9.40359e-14	-10.6549	0.992013
BRCA2	1013	218	C61 Malignant neoplasm of prostate	ICD10 cause of death	551	13854	2.33422	1.05516e-12	2.33414	1.05604e-12	-1.09e-14	1
BRCA2	1013	218	Z90.7 Acquired absence of genital organ(s)	ICD10	6221	346030	1.15968	2.94953e-12	0.878971	0.0344146	1.22805	1.12326e-11
BRCA2	1013	218	C78.7 Secondary malignant neoplasm of liver	ICD10	3067	349184	1.36041	1.16429e-10	1.01089	0.00215058	1.66127	1.28482e-09
BRCA2	1013	218	ovarian cancer	Self report	631	351620	2.15811	2.28174e-10	-6.9962e-13	1	2.15811	2.28189e-10
BRCA2	1013	218	bilateral oophorectomy	Operation code	15437	336814	0.816469	2.92599e-10	-6.9962e-13	1	0.816469	2.926e-10
BRCA2	1013	218	Z41.1 Other plastic surgery for unacceptable cosmetic appearance	ICD10	628	351623	2.07286	7.56129e-10	2.5661	0.0201274	2.06237	3.07064e-09
BRCA2	1013	218	C50.8 Overlapping lesion of breast	ICD10	1016	351235	1.84599	8.24842e-10	-11.9342	0.996683	1.84816	7.97067e-10
BRCA2	1013	218	C50.1 Central portion of breast	ICD10	603	351648	2.12138	1.28331e-09	3.72344	0.000119371	2.00449	6.62566e-08
BRCA2	1013	218	C50.4 Upper-outer quadrant of breast	ICD10	3485	348766	1.24487	4.7599e-09	-11.7911	0.99234	1.24856	4.37843e-09
BRCA2	1013	218	Z92.6 Personal history of chemotherapy for neoplastic disease	ICD10	3783	348468	1.17627	6.94799e-09	0.195816	0.630651	1.60696	1.17599e-11
BRCA2	1013	218	D70 Agranulocytosis	ICD10	3403	348848	1.2139	7.48075e-09	1.08448	0.00111105	1.32386	8.11264e-07
BRCA2	1013	218	prostate cancer	Self report	3164	349087	1.2888	8.21064e-09	1.2888	8.2108e-09	-8.06028e-13	1
BRCA2	1013	218	mammoplasty/cosmetic operation on breast	Operation code	2666	349585	1.30863	1.00906e-08	2.86813	0.0117785	1.28171	3.16407e-08
BRCA2	1013	218	C80 Malignant neoplasm without specification of site	ICD10	1226	351025	1.65339	1.68775e-08	1.47506	0.00048345	1.88391	2.40097e-06
BRCA2	1013	218	C77.5 Intrapelvic lymph nodes	ICD10	410	351841	2.22153	1.95112e-08	2.0827	0.000207512	2.43114	6.11332e-06
BRCA2	1013	218	C50.5 Lower-outer quadrant of breast	ICD10	685	351566	1.93744	4.90945e-08	-11.173	0.997785	1.9388	4.83639e-08
BRCA2	1013	218	T85.4 Mechanical complication of breast prosthesis and implant	ICD10	301	351950	2.32032	1.3122e-07	-6.9962e-13	1	2.32031	1.31226e-07
BRCA2	1013	218	Z51.0 Radiotherapy session	ICD10	2299	349952	1.31906	1.35423e-07	1.39567	5.66934e-05	1.27825	0.000325824
BRCA2	1013	218	C50.9 Breast, unspecified	ICD10 cause of death	701	13704	1.63987	1.57917e-07	3.58467	0.00632522	1.574	7.07746e-07
BRCA2	1013	218	C50.2 Upper-inner quadrant of breast	ICD10	1078	351173	1.6281	3.34083e-07	-10.7216	0.996945	1.62901	3.30243e-07
BRCA2	1013	218	lumpectomy	Operation code	12694	339557	0.703727	6.63722e-07	-0.633072	0.525453	0.755399	1.63404e-07
BRCA2	1013	218	Y83.6 Removal of other organ (partial) (total)	ICD10	4442	347809	0.970051	1.30232e-06	0.0755938	0.85293	1.34582	7.995e-09
BRCA2	1013	218	C78.0 Secondary malignant neoplasm of lung	ICD10	2252	349999	1.16958	8.1536e-06	0.179398	0.718391	1.69405	6.18801e-08
TET2	928	423	D46.9 Myelodysplastic syndrome, unspecified	ICD10	290	351961	2.62259	2.88799e-38	2.82676	4.44089e-16	2.26235	1.36035e-06	13.7713
TET2	928	423	Eosinophill count	Quantitative	340403	NA	-0.397902	1.92423e-36	-0.414846	1.1431e-19	-0.382651	1.84232e-18
TET2	928	423	Eosinophill percentage	Quantitative	340496	NA	-0.392997	9.5049e-35	-0.424789	4.3077e-20	-0.361937	2.7509e-16
TET2	928	423	Platelet distribution width	Quantitative	341998	NA	0.264935	6.71634e-17	0.342185	2.04548e-14	0.190156	2.28148e-05
TET2	928	423	C92.0 Acute myeloid leukaemia	ICD10	349	351902	2.36695	1.46549e-14	2.54502	7.12885e-12	2.16185	5.27446e-05	10.6649
TET2	928	423	D70 Agranulocytosis	ICD10	3403	348848	1.31941	1.43885e-13	1.57931	2.18223e-11	1.04364	0.000128178	3.74121
TET2	928	423	Monocyte percentage	Quantitative	340972	NA	0.232362	1.71576e-13	0.211653	5.42771e-06	0.25125	4.56246e-09
TET2	928	423	High light scatter reticulocyte percentage	Quantitative	336442	NA	0.233413	4.41766e-13	0.275769	1.45368e-09	0.192022	2.45692e-05
TET2	928	423	Reticulocyte percentage	Quantitative	336083	NA	0.233419	4.70981e-13	0.284707	4.09156e-10	0.183833	5.64033e-05
TET2	928	423	Platelet count	Quantitative	341849	NA	-0.22467	5.12428e-13	-0.208055	2.44981e-06	-0.239091	4.69228e-08
TET2	928	423	Cystatin C	Quantitative	335198	NA	0.202088	6.01605e-12	0.207005	2.52735e-07	0.200755	2.20047e-06
TET2	928	423	CYSTATIN_C	Quantitative	335852	NA	0.199318	1.07784e-11	0.203072	4.00801e-07	0.199155	2.588e-06
TET2	928	423	Neutrophill count	Quantitative	341105	NA	-0.21511	2.34133e-11	-0.184474	5.69978e-05	-0.251061	2.31201e-08
TET2	928	423	D69.6 Thrombocytopenia, unspecified	ICD10	1391	350860	1.54953	1.12608e-10	1.81041	9.20554e-11	1.0473	0.0292101
TET2	928	423	Mean platelet (thrombocyte) volume	Quantitative	342118	NA	0.202052	2.88267e-10	0.235975	2.68118e-07	0.169213	0.000157747
TET2	928	423	High light scatter reticulocyte count	Quantitative	336282	NA	0.201049	3.09105e-10	0.227765	6.08509e-07	0.175806	8.34741e-05
TET2	928	423	Red blood cell (erythrocyte) distribution width	Quantitative	340620	NA	0.199653	4.95893e-10	0.239601	3.26771e-08	0.158364	0.000718436
TET2	928	423	Reticulocyte count	Quantitative	336109	NA	0.190681	2.16397e-09	0.222868	9.70317e-07	0.160859	0.000308063
TET2	928	423	White blood cell (leukocyte) count	Quantitative	341875	NA	-0.189792	3.43373e-09	-0.140249	0.00214098	-0.241406	8.1438e-08
TET2	928	423	Haematocrit percentage	Quantitative	342084	NA	-0.150064	1.05408e-08	-0.211484	4.13738e-08	-0.0864521	0.0147235
TET2	928	423	D47.1 Chronic myeloproliferative disease	ICD10	237	352014	2.12717	6.71011e-08	2.36494	1.12293e-06	1.91221	0.00287148
TET2	928	423	C92.0 Acute myeloid leukaemia	ICD10 cause of death	177	14228	1.94309	7.64287e-08	2.21635	5.52904e-07	1.58902	0.00469436
TET2	928	423	Z51.1 Chemotherapy session for neoplasm	ICD10	9971	342280	0.722224	1.04456e-07	0.931858	3.99402e-07	0.49958	0.0131307
TET2	928	423	Haemoglobin concentration	Quantitative	342113	NA	-0.135123	1.23554e-07	-0.207891	3.47773e-08	-0.0603712	0.0787211
TET2	928	423	Red blood cell (erythrocyte) count	Quantitative	342070	NA	-0.132636	1.51815e-06	-0.214913	1.05297e-07	-0.0471747	0.205307
TET2	928	423	J96.91 Respiratory failure unspecified; Type II [hypercapnic]	ICD10	208	352043	2.09247	1.65936e-06	2.61822	1.51502e-07	0.871632	0.35631

## Sheet: ST5 Gene-set PTV burden results
Supplementary Table 5. Significant pathways from the gene-set PTV burden analysis
Pathway name	Pathway source	Number of PTVs	Number of carriers	HR	Pvalue	HR exclude	Pvalue exclude	genes
Homologous recombination	Wikipathways	585	2416	1.74392	4.50123e-17	1.23951	0.0619633	BRCA2,RAD54B,MRE11,ATM,RPA1,POLD1,POLD2,POLD3,POLD4,NBN,RAD51,RAD50,RAD52
Homologous recombination - Homo sapiens (human)	KEGG	1430	6787	1.423	6.66e-16	1.19616	0.000771158	ATM,MUS81,BRIP1,XRCC3,XRCC2,UIMC1,RAD54B,RAD54L,TOP3A,SYCP3,POLD1,POLD2,POLD3,POLD4,NBN,BRCA1,BRCA2,BARD1,MRE11,RAD50,BRCC3,ABRAXAS1,BLM,SSBP1,RAD51D,RAD51C,RAD51B,SEM1,RBBP8,TOPBP1,RPA4,PALB2,RPA1,RPA3,RPA2,BABAM1,RAD52,RAD51,BABAM2,EME1,TOP3B
role of brca1 brca2 and atr in cancer susceptibility	BioCarta	1122	7665	1.39063	2.55e-15	1.17647	0.00112856	RAD17,FANCD2,RAD9A,ATM,ATR,RAD1,HUS1,TREX1,FANCG,FANCF,FANCE,FANCC,NBN,FANCA,CHEK2,CHEK1,BRCA1,BRCA2,MRE11,TP53,RAD51,RAD50
Resolution of D-loop Structures through Holliday Junction Intermediates	Reactome	1423	9759	1.31872	2.99e-13	1.15026	0.0013074	EXO1,ATM,GEN1,MUS81,BRIP1,XRCC3,XRCC2,RMI1,RMI2,SPIDR,DNA2,SLX4,SLX1A,SLX1B,RAD51AP1,NBN,BRCA1,BRCA2,BARD1,WRN,MRE11,BLM,RAD51D,RAD51C,RAD51B,RBBP8,TOP3A,PALB2,KAT5,RAD51,RAD50,EME1,EME2
Validated transcriptional targets of deltaNp63 isoforms	PID	969	3547	1.48212	1.84e-11	1.09239	0.294854	VDR,ITCH,WWP1,SEC14L2,ATM,NOTCH1,BRCA2,STXBP4,KRT5,IL1A,GSK3B,AXL,TP63,RUNX1,CEBPD,RRAD,RAB38,CDKN2A,PERP,FASN,FOSL2,NRG1,DLX5,DLX6,RACK1,ADRM1,FBXW7,HELLS,ITGA3,GPX2,MRE11,IGFBP3,COL5A1,ADA,MDM2,YAP1,CCNB2,BDKRB2,TCF7L1,HBP1,SFN,KRT14,TBXT,HES1,TOP2A,POU2F2,PPP2R5A
Homologous DNA Pairing and Strand Exchange	Reactome	1597	10856	1.27624	2.86e-11	1.12231	0.00547444	RAD17,RFC5,RFC4,RAD9A,ATM,RFC3,RFC2,ATR,RAD1,BRIP1,XRCC3,XRCC2,RMI1,RMI2,DNA2,ATRIP,HUS1,EXO1,RAD51AP1,NBN,RAD9B,CHEK1,BRCA1,BRCA2,BARD1,WRN,MRE11,RHNO1,BLM,RAD51D,RAD51C,RAD51B,RBBP8,TOPBP1,PALB2,RPA1,KAT5,RPA3,RPA2,RAD51,RAD50,TOP3A
Resolution of D-Loop Structures	Reactome	1498	10183	1.28163	4.08e-11	1.11607	0.0107068	EXO1,ATM,GEN1,MUS81,BRIP1,XRCC3,XRCC2,RMI1,RMI2,SPIDR,DNA2,SLX4,SLX1A,SLX1B,RTEL1,RAD51AP1,NBN,TNFRSF6B,BRCA1,BRCA2,BARD1,WRN,MRE11,BLM,RAD51D,RAD51C,RAD51B,RBBP8,TOP3A,PALB2,KAT5,RAD51,RAD50,EME1,EME2
Fanconi anemia pathway	PID	1823	12585	1.25358	4.11e-11	1.12186	0.00247975	RAD17,FANCD2,FAAP100,RFC5,USP1,RAD9A,ATM,CENPS-CORT,RFC3,RFC2,ATR,RAD1,BRIP1,XRCC3,RPA1,ATRIP,WDR48,HUS1,RMI1,FANCG,FANCF,FANCE,FANCC,FANCB,FANCA,RFC4,FANCM,FANCL,FAAP24,FANCI,CHEK1,BRCA1,BRCA2,MRE11,FAN1,CENPS,BLM,TOPBP1,PALB2,H2AFX,RPA2,NBN,RAD50,HES1,TOP3A,UBE2T
Resolution of D-loop Structures through Synthesis-Dependent Strand Annealing (SDSA)	Reactome	1266	8446	1.3028	9.66e-11	1.10086	0.0470839	ATM,BRIP1,XRCC3,XRCC2,RMI1,RMI2,DNA2,EXO1,RAD51AP1,NBN,TNFRSF6B,BRCA1,BRCA2,BARD1,WRN,MRE11,BLM,RAD51D,RTEL1,RAD51C,RAD51B,RBBP8,PALB2,KAT5,RAD51,RAD50,TOP3A
cell cycle: g2/m checkpoint	BioCarta	749	3684	1.44932	1.47e-10	1.32295	5.49942e-05	BRCA1,RPS6KA1,CCNB1,TP53,RASGRF1,PI4KA,GADD45A,CDKN1A,ATM,CDKN2D,CHEK1,PRKDC,SFN,CDK1,YWHAH,ATR,MDM2,EP300,CHEK2,WEE1,MYT1
Presynaptic phase of homologous DNA pairing and strand exchange	Reactome	1495	10320	1.26635	3.43e-10	1.10135	0.0248478	RAD17,RFC5,RFC4,RAD9A,ATM,RFC3,RFC2,ATR,RAD1,BRIP1,XRCC2,RMI1,RMI2,DNA2,HUS1,EXO1,ATRIP,NBN,RAD9B,CHEK1,BRCA1,BRCA2,BARD1,WRN,MRE11,RHNO1,BLM,RAD51D,RAD51C,RAD51B,RBBP8,TOPBP1,RPA1,KAT5,RPA3,RPA2,RAD51,RAD50,TOP3A
rb tumor suppressor/checkpoint signaling in response to dna damage	BioCarta	329	1073	1.78943	2.03e-09	2.0353	2.52437e-06	TP53,RASGRF1,E2F1,CDKN1A,ATM,CDK2,RB1,CDK1,YWHAH,CDK4,WEE1,CHEK1,MYT1
atm signaling pathway	BioCarta	654	3642	1.41479	3.54e-09	1.27475	0.00061728	NFKBIA,BRCA1,RBBP8,TP53,TREX1,GADD45A,ATM,JUN,TP73,MAPK8,ATR,RAD51,ABL1,RELA,CHEK2,RPA1,MDM2,CHEK1
FOXM1 transcription factor network	PID	831	6096	1.31603	7.24e-09	1.15966	0.00511303	NFATC3,PLK1,ONECUT1,HSPA1B,HSPA1A,CDKN2A,FOXM1,SP1,XRCC1,TGFA,SKP2,CCNE1,CKS1B,RB1,AURKB,CENPF,MYC,CHEK2,BIRC5,BRCA2,LAMA4,FOS,CDC25B,CCNA2,CENPB,CENPA,HIST1H2BA,NEK2,EP300,CCNB2,CCNB1,ETV5,ESR1,CCND1,GSK3A,MAP2K1,CDK1,CDK2,CDK4,GAS1,MMP2,CREBBP
Fanconi anemia pathway - Homo sapiens (human)	KEGG	1967	13718	1.20738	1.47e-08	1.11322	0.0024486	FAAP100,ERCC1,ERCC4,MUS81,ATR,FANCD2,POLN,BRIP1,POLK,RMI1,POLI,POLH,SLX4,FANCF,SLX1A,CENPS,SLX1B,MLH1,FANCG,ATRIP,FANCE,FANCC,FANCB,FANCA,USP1,FANCM,FANCL,FAAP24,FANCI,BRCA1,BRCA2,RMI2,CENPS-CORT,BLM,REV3L,CENPX,REV1,TELO2,PMS2,RAD51C,FAN1,RPA4,PALB2,RPA1,RPA3,RPA2,WDR48,TOP3A,RAD51,HES1,TOP3B,EME1,UBE2T,EME2
G1/S DNA Damage Checkpoints	Reactome	465	3099	1.42593	2.72e-08	1.35873	3.14568e-05	CDKN1B,CDKN1A,RPS27A,CDKN2A,CCNA2,CCNA1,CCNE2,ZNF385A,CCNE1,CDK2,PCBP4,COP1,CHEK2,CHEK1,ATM,CDC25A,MDM2,MDM4,PHF20,TP53,UBA52,UBB,UBC
Ubiquitin Mediated Degradation of Phosphorylated Cdc25A	Reactome	326	2773	1.44501	3.81e-08	1.3741	5.24379e-05	RPS27A,CDC25A,ATM,UBA52,UBB,UBC,CHEK2,CHEK1
p53-Independent DNA Damage Response	Reactome	326	2773	1.44501	3.81e-08	1.3741	5.24379e-05	RPS27A,CDC25A,ATM,UBA52,UBB,UBC,CHEK2,CHEK1
p53-Independent G1/S DNA damage checkpoint	Reactome	326	2773	1.44501	3.81e-08	1.3741	5.24379e-05	RPS27A,CDC25A,ATM,UBA52,UBB,UBC,CHEK2,CHEK1
HDR through Homologous Recombination (HRR)	Reactome	2270	15979	1.18811	4.11e-08	1.08095	0.0224589	BRCA1,EXO1,RAD17,RFC5,RFC4,RAD9A,ATM,RFC1,UBB,RFC3,GEN1,MUS81,POLE,ATR,RAD1,BRIP1,XRCC3,XRCC2,POLK,RMI1,RMI2,POLH,RFC2,SPIDR,DNA2,SLX4,RAD51AP1,SLX1A,HUS1,SLX1B,RTEL1,ATRIP,POLD2,POLD3,POLD4,NBN,RAD9B,POLD1,CHEK1,PCNA,BRCA2,TNFRSF6B,BARD1,WRN,MRE11,RAD50,RHNO1,BLM,RAD51D,RAD51C,RAD51B,RBBP8,TOPBP1,EME1,PALB2,RPA1,KAT5,RPA3,RPA2,UBA52,POLE4,POLE3,POLE2,RAD51,UBC,RPS27A,TOP3A,EME2
p53-Dependent G1 DNA Damage Response	Reactome	427	2943	1.42178	7.4e-08	1.34952	8.17503e-05	CDK2,RPS27A,TP53,CCNE1,CCNA1,CCNE2,CDKN1B,ZNF385A,ATM,PCBP4,CDKN2A,UBA52,COP1,UBB,UBC,CDKN1A,CCNA2,MDM2,CHEK2,PHF20,MDM4
p53-Dependent G1/S DNA damage checkpoint	Reactome	427	2943	1.42178	7.4e-08	1.34952	8.17503e-05	CDK2,RPS27A,TP53,CCNE1,CCNA1,CCNE2,CDKN1B,ZNF385A,ATM,PCBP4,CDKN2A,UBA52,COP1,UBB,UBC,CDKN1A,CCNA2,MDM2,CHEK2,PHF20,MDM4
Stabilization of p53	Reactome	342	2756	1.4291	1.16e-07	1.35302	0.000137417	RPS27A,TP53,MDM4,ATM,CDKN2A,UBA52,COP1,UBB,UBC,MDM2,CHEK2,PHF20
DNA Damage Response	Wikipathways	1418	11445	1.21219	1.23e-07	1.15428	0.000198669	HUS1B,BRCA1,RAD17,SESN1,CDKN1B,RAD9A,ATM,RFC1,BAX,PRKDC,TNFRSF10B,ATR,FANCD2,RAD52,ABL1,PMAIP1,BBC3,RPA2,CCNE2,GADD45A,GADD45B,CCNE1,RB1,GADD45G,ATRIP,TP53AIP1,RRM2B,NBN,CASP9,PML,MYC,CHEK2,CDKN1A,APAF1,CHEK1,SMC1A,CDK6,CDC25C,MRE11,CDC25A,CREB1,DDB2,CYCS,TP53,MDM2,RAD1,CCNB3,CCNB2,CCNB1,TLK1,CASP3,E2F1,TLK2,CCND1,CCND3,CCND2,H2AFX,CASP8,PIDD1,SFN,CDK1,CDK2,FAS,CDK4,CDK5,RAD51,RAD50,BID
miRNA Regulation of DNA Damage Response	Wikipathways	1534	11959	1.2056	1.6e-07	1.14958	0.000219003	RAD17,RAD9A,PMAIP1,GADD45A,GADD45B,GADD45G,TP53AIP1,MYC,BRCA1,ATM,CREB1,MDM2,MIR421,CCNG1,CCND1,CCND3,CCND2,H2AFX,PIDD1,SFN,CHEK1,HUS1B,CDKN1B,CDKN1A,ABL1,RAD1,MIR3074,MIR222,MIR221,CCNE2,CCNE1,MIR330,ATRIP,RRM2B,CHEK2,RAD52,SMC1A,CDK6,CDC25C,MRE11,CDC25A,TP53,TLK2,MIR3591,MIR106B,SESN1,MIR34B,RFC1,PRKDC,TNFRSF10B,ATR,FANCD2,MIR16-1,MIR181A1,NBN,PML,APAF1,DDB2,BAX,TLK1,MIR20A,MIR210,MIR449A,MIR44…
cell cycle: g1/s check point	BioCarta	457	1452	1.56837	3.63e-07	1.51153	0.000743015	HDAC1,TGFB1,SMAD4,CDKN1B,CDKN1A,ATM,SMAD3,ATR,ABL1,CCNA1,CCNE1,RB1,DHFR,CDKN2B,CDKN2A,CDC25A,TP53,E2F1,CCND1,GSK3B,CDK1,CDK2,CDK4,CDK6,TFDP1
ATM Signaling Network in Development and Disease	Wikipathways	1270	7413	1.24472	6.13e-07	1.2042	6.44712e-05	G6PD,HDAC4,HMGN1,STK11,PRKAA1,PRKDC,ATR,IKBKG,BUB1,TSC2,DCLRE1C,TRIM28,PPM1D,CDK1,MRE11P1,MAP3K5,CDK5R1,NBN,AURKB,NFKB1,CHEK2,CHEK1,SMC1A,ATM,RIF1,HSPB1,CEP63,MRE11,MDC1,RNF40,LBR,MTOR,RNF20,RBBP8,RASGRF1,PPP5C,RNF168,H2AFX,KAT5,PTPA,CDK5,RNF8,RAD50,ATMIN,TP53BP1,ATF2
Regulation of TP53 Activity through Phosphorylation	Reactome	2049	15257	1.17059	1.1e-06	1.12664	0.000407033	RAD17,PRKAG1,RAD9B,RAD9A,STK11,HIPK2,HIPK1,TPX2,MDM4,TAF4B,PLK3,BRCA1,PRKAG2,BARD1,WRN,MDM2,CSNK2A3,CSNK2A2,CSNK2A1,TAF13,RBBP8,KAT5,UBA52,TAF10,UBB,UBC,NUAK1,RPS27A,RAD1,MAPKAPK5,EXO1,ATRIP,CDK5R1,CHEK2,CHEK1,PRKAB2,PRKAB1,MRE11,RHNO1,BLM,TP53INP1,TAF7,TAF6,TAF5,TAF4,TAF3,TAF2,TAF1,TBP,TAF9,TOP3A,RFC5,RFC4,ATM,RFC3,RFC2,MAPK14,TAF12,TAF11,DYRK2,ATR,MAPK11,TAF15,BRIP1,TP53RK,HUS1,NOC2L,NBN,TP53,T…
DNA Repair	Reactome	7296	62394	1.09556	1.26e-06	1.06424	0.00108906	HIST1H4C,HIST1H4B,HIST1H4A,ALKBH3,RAD17,HIST1H4F,HIST1H4E,HIST1H4D,SUMO1,HIST1H4J,SUMO3,RAD18,CENPS-CORT,PPP4R2,HIST1H4L,POLR2L,GEN1,DCLRE1C,RAD23B,REV1,UBE2V2,OGG1,SPIDR,RAD51D,POLQ,SLX1A,NFRKB,PPP4C,FANCM,APBB1,SLX4,NHEJ1,LIG4,HIST1H4K,HIST1H2BC,USP7,LIG1,RNF111,UFD1,COPS7B,HIST1H4I,H2BFS,BRCA2,PNKP,XPC,TRIM25,XPA,HIST1H2BJ,RNF8,HIST1H4H,REV3L,BAZ1B,HIST3H2BB,RFC3,CENPX,PMS2,RFC2,CENPS,TDP1,TDP…
TP53 Regulates Transcription of DNA Repair Genes	Reactome	1603	10553	1.19996	1.36e-06	1.13825	0.00127835	GTF2F1,NELFB,JUN,MSH2,ATM,NELFE,ATR,ELOC,FANCD2,ELOA,CCNT1,ELOA3B,ELOA3C,ELOA3D,PMS2,MDC1,TCEA1P2,CCNT2,ELOA3,CDK12,CDK13,ERCC3,MLH1,GTF2H3,FANCC,DDB2,ERCC2,FANCI,CHEK1,BRCA1,SSRP1,NELFA,ELL,FOS,SUPT16H,GTF2H2,GTF2H1,CDK7,GTF2H5,GTF2H4,POLR2E,POLR2D,TCEA1,POLR2F,POLR2A,ELOA2,POLR2C,CDK9,POLR2L,MNAT1,RAD51D,POLR2I,POLR2H,POLR2K,POLR2J,TP53,NELFCD,GTF2F2,POLR2G,POLR2B,CTDP1,SUPT4H1,SUPT5H,ELOB,ATF2…
ATM pathway	PID	1066	7767	1.22887	2.05e-06	1.14513	0.00430888	SMC1A,RAD17,RAD9A,ATM,FANCD2,ABL1,XRCC4,UIMC1,BID,DCLRE1C,COP1,NBN,YWHAB,CHEK2,BRCA1,TRIM28,CDC25C,MRE11,CDC25A,MDC1,ABRAXAS1,BLM,TP53BP1,MDM2,RBBP8,UBE2N,H2AFX,KAT5,TERF2,RNF8,RAD50,CTBP1,TOP3A,SMC3
cyclin e destruction pathway	BioCarta	61	142	2.7435	2.25e-06	2.7435	2.25427e-06	E2F1,SKP1,CCNE1,CDC34,RB1,CDK2,CUL1,TFDP1,FBXW7
Regulation of TP53 Expression and Degradation	Reactome	676	3922	1.31721	2.97e-06	1.24297	0.00104712	PPP2R1A,PPP2R1B,USP2,ATM,USP7,CCNG1,AKT2,AKT3,RPS27A,RNF34,RICTOR,DAXX,CCNA2,CCNA1,PRR5,MAPKAP1,UBA52,CHEK2,CDKN2A,RFFL,MTOR,MDM2,MLST8,MDM4,PHF20,TP53,SGK1,AKT1,PPP2CA,PPP2CB,CDK1,CDK2,PRDM1,UBB,UBC,PDPK1,PPP2R5C
TP53 Regulates Transcription of DNA Repair Genes	Wikipathways	814	3846	1.3152	3.36e-06	1.13825	0.00127835	BRCA1,MDC1,MSH2,ATM,MLH1,ATR,FANCD2,FANCC,DDB2,CCNK,PMS2,RAD51D,FANCI,CHEK1
Regulation of TP53 Activity through Methylation	Reactome	543	3662	1.32458	3.37e-06	1.24661	0.00131042	TTC5,EHMT1,EHMT2,TP53,SMYD2,ATM,MDM4,KMT5A,UBA52,PRMT5,SETD9,SETD8P1,JMY,RPS27A,UBB,UBC,L3MBTL1,MDM2,EP300,CHEK2
Signaling Pathways in Glioblastoma	Wikipathways	1944	9955	1.19868	3.75e-06	1.01864	0.684821	PDGFRB,PDGFRA,ERBB3,ERRFI1,CDKN1B,HRAS,MAP2K4,EGFR,MSH6,GAB1,MAP2K3,PLCG2,PLCG1,AKT3,MAP2K7,MAP2K6,MAP2K5,FOXO4,SRC,SPRY2,MIR21,TSC1,PIK3C2A,IRS1,BRCA1,PIK3CA,PIK3CB,CCNE1,PIK3CD,RB1,PIK3CG,MDM4,MAPK3,CDKN2A,MAPK1,AKT1,PIK3R2,NF1,CDK6,KRAS,CDKN1A,PRKCI,PRKCH,IGF1R,BRCA2,PIK3R1,PRKCA,PRKCB,PRKCD,FOXO1,PIK3C2B,AKT2,PRKCZ,PIK3C2G,PRKCG,TSC2,PRKCQ,MDM2,EP300,FGFR2,ARAF,RAF1,FGFR1,FOXO3,TP53,E2F1,MAP2…
p53 signaling pathway	BioCarta	82	176	2.46364	4.38e-06	2.46364	4.37883e-06	PCNA,TP53,E2F1,CCND1,GADD45A,CDKN1A,CCNE1,RB1,CDK2,CDK4,TIMP3,MDM2,BCL2
Regulation of TP53 Degradation	Reactome	662	3897	1.31035	5.08e-06	1.23432	0.001622	PPP2R1A,PPP2R1B,USP2,ATM,USP7,CCNG1,AKT2,AKT3,RPS27A,RNF34,RICTOR,DAXX,CCNA2,CCNA1,PRR5,MAPKAP1,UBA52,CHEK2,CDKN2A,RFFL,MTOR,MDM2,MLST8,MDM4,PHF20,TP53,SGK1,AKT1,PPP2CA,PPP2CB,CDK1,CDK2,UBB,UBC,PDPK1,PPP2R5C
p53 pathway	PID	1040	12067	1.17648	5.77e-06	1.14719	0.000218816	HIPK2,RASSF1,EP300,ATM,KAT2B,UBE2D1,MAPK14,CCNG1,DYRK2,ATR,RPL23,ABL1,YY1,PIN1,NEDD8,DAXX,PPM1D,SKP2,USP7,PTPA,SETD8P1,RPL5,FBXO11,CSNK1D,TP53AIP1,MAPK8,MAPK9,CHEK2,CHEK1,TTC5,HUWE1,TRIM28,CDKN2A,PRKCD,E4F1,CSNK1G3,CSNK1G1,RPL11,SMYD2,CCNA2,MDM2,PRMT5,MDM4,SETD7,KAT8,CSNK1G2,TP53,CSNK1A1,AKT1,PPP2CA,KAT5,GSK3B,KMT5A,CSNK1E,CDK2,CSE1L,PPP1R13L,CREBBP
Regulation of TP53 Activity	Reactome	3025	18520	1.14476	5.97e-06	1.10715	0.000990988	RAD17,PRKAG1,RAD9B,PRKAG3,KMT5A,AKT1,HIPK1,AKT3,BRPF3,TPX2,MLST8,MDM4,BRD1,TAF4B,PIP4K2A,PLK3,PIP4K2C,PIP4K2B,BRCA1,STK11,BARD1,WRN,RFFL,PRMT5,SETD9,MDM2,BRD7,CSNK2A3,CSNK2A2,CSNK2A1,TAF13,RBBP8,CCNG1,PPP2CA,PPP2CB,RBBP7,AKT2,RBBP4,L3MBTL1,UBA52,TAF10,UBB,UBC,HIPK2,NUAK1,RPS27A,KAT5,RAD1,MAPKAPK5,RICTOR,DAXX,CHD3,JMY,CHD4,EXO1,ATRIP,CDK5R1,CHEK2,CHEK1,TTC5,PRKAB2,PRKAB1,MRE11,RHNO1,BLM,TP53INP1,S…
e2f1 destruction pathway	BioCarta	77	177	2.41362	1.08e-05	2.41362	1.07741e-05	CCNE1,SKP2,E2F1,SKP1,CCNA1,CDC34,RB1,CDK2,CUL1,TFDP1

## Sheet: ST6 GWAS SNPs survival
Supplementary Table 6. Single SNP survival analysis across six survival outcomes at previously reported variants associated with parental lifespan
rsID	Mapped genes	Chr	Position	Effect allele	Non-effect allele	Effect allele frequency	Beta probands	Pvalue probands	Beta males	Pvalue males	Beta females	Pvalue females	Beta parents combined	Pvalue parents combined	Beta father	Pvalue father	Beta mother	Pvalue mother
rs599839	CELSR2,PSRC1	1	109822166	G	A	0.227871	-0.0112638	0.329474	-0.0133708	0.369115	-0.00771638	0.673451	-0.0188382	1.05855e-06	-0.0164368	5.12109e-07	-0.0115603	0.00144697
rs1230666	MAGI3	1	114173410	A	G	0.147046	0.0279039	0.0407938	0.0411055	0.0186612	0.00811392	0.710106	0.0212947	3.60841e-06	0.0146132	0.000182969	0.01595	0.000219657
rs1275922	KCNK3	2	26932887	A	G	0.253789	-0.00979351	0.380013	-0.0166373	0.247342	0.000714194	0.967776	0.0171132	4.20956e-06	0.0094465	0.0028171	0.0128905	0.000224688
rs9872864	IP6K1	3	49792023	A	G	0.501765	0.0187543	0.0531182	0.038811	0.0018858	-0.0120086	0.435297	0.0119837	0.000220991	0.00732655	0.00779256	0.0133135	1.23756e-05
rs61348208	HTT	4	3089564	C	T	0.394505	-0.0192169	0.0548219	-0.0155355	0.229244	-0.0245444	0.120781	-0.00750164	0.0245118	-0.00759846	0.00729149	-0.0097961	0.0017839
rs3131621	MICA,MICB	6	31425499	A	G	0.373598	0.0195459	0.050201	0.0238101	0.063974	0.0127436	0.421122	0.0170774	3.41339e-07	0.0116864	3.98534e-05	0.0128635	4.29275e-05
rs34967069	HLA-DQA1	6	32591248	C	T	0.028146	-0.0883705	0.00597586	-0.0790112	0.0547758	-0.102563	0.0465119	-0.0338919	0.00107634	-0.0239098	0.00648056	-0.0323299	0.00089961
rs10455872	LPA	6	161010118	A	G	0.0808098	0.0250458	0.155553	0.0519861	0.0210517	-0.0160584	0.570891	0.0452154	2.23155e-14	0.0348629	4.70224e-12	0.0325176	5.1921e-09
rs15285	LPL	8	19824667	C	T	0.284061	0.00202065	0.85078	-0.000860571	0.950436	0.00637208	0.708198	-0.0144435	6.09161e-05	-0.0137223	7.0516e-06	-0.00773404	0.0223284
rs7844965	EPHX2	8	27442064	G	A	0.230047	-0.0104661	0.368318	-0.00208437	0.889262	-0.0233067	0.207503	-0.0199042	3.07388e-07	-0.0165189	5.43397e-07	-0.0119271	0.00108203
rs1556516	CDKN2B-AS1	9	22100176	G	C	0.503386	-0.012565	0.195504	-0.0248218	0.0472673	0.00595512	0.698744	-0.0218442	1.91033e-11	-0.0212844	1.27676e-14	-0.00526989	0.0843899
rs11065979	SH2B3,ATXN2	12	112059557	C	T	0.437117	-0.0041096	0.674628	-0.00179774	0.886698	-0.00770086	0.619691	0.0217218	3.23718e-11	0.0196757	1.43041e-12	0.00917297	0.00291628
rs4774495	SEMA6D	15	47651362	T	C	0.119789	0.0361426	0.0142904	0.0411317	0.0305375	0.028747	0.218935	0.0220506	9.91711e-06	0.0203915	1.50464e-06	0.0114612	0.0146331
rs8042849	CHRNA3,CHRNA5	15	78817929	C	T	0.340484	0.0356237	0.000476021	0.0312087	0.017764	0.0424423	0.00846694	0.0339374	2.91553e-23	0.030478	8.08964e-26	0.0172069	8.46024e-08
rs6224	FURIN,FES	15	91423543	G	T	0.473407	-0.00472959	0.628633	0.000669456	0.957683	-0.0132017	0.393703	0.0175901	7.74103e-08	0.0126151	5.55365e-06	0.0124384	5.15451e-05
rs12924886	HP	16	72075593	A	T	0.187776	-0.00204495	0.869669	-0.00128561	0.936276	-0.00310105	0.87509	0.015694	0.000162347	0.00903702	0.010704	0.0127368	0.00110221
rs142158911	LDLR	19	11190534	G	A	0.113008	-0.00899256	0.561514	0.000118225	0.995259	-0.0227784	0.355971	-0.0200407	0.000104925	-0.0157591	0.000319215	-0.0153505	0.00156992
rs429358	APOE	19	45411941	T	C	0.156217	0.110146	1.52486e-17	0.120765	2.93654e-13	0.0935773	6.00405e-06	0.0731256	4.89738e-61	0.0445756	4.27565e-32	0.0682814	3.94252e-60

## Sheet: ST7 GWAS genes PTV survival
Supplementary Table 7. Gene PTV burden survival analysis results at 23 known ageing-associated loci
Gene	N variants	N carriers	NDC probands	Beta probands	Pvalue probands	NDC males	Beta males	Pvalue males	NDC females	Beta females	Pvalue females	NDC parents combined	Beta parents combined	Pvalue parents combined	NDC father	Beta father	Pvalue father	NDC mother	Beta mother	Pvalue mother
CELSR2	48	65	5	NA	NA	2	NA	NA	3	NA	NA	43	0.142313	0.350844	54	-0.0377964	0.781253	49	0.330179	0.0208482
PSRC1	24	105	7	NA	NA	5	NA	NA	2	NA	NA	50	-0.198918	0.159684	77	-0.135426	0.234863	65	0.00175679	0.988703
MAGI3	33	72	7	NA	NA	5	NA	NA	2	NA	NA	44	-0.0721098	0.632508	59	-0.130555	0.316062	49	0.0737371	0.605829
KCNK3	4	4	0	NA	NA	0	NA	NA	0	NA	NA	1	NA	NA	2	NA	NA	2	NA	NA
IP6K1	5	5	0	NA	NA	0	NA	NA	0	NA	NA	1	NA	NA	2	NA	NA	2	NA	NA
HTT	87	262	21	0.213253	0.324105	15	0.400067	0.121656	6	NA	NA	146	0.023934	0.7688	194	-0.00065758	0.992566	166	-0.00126326	0.98681
LPA	104	1813	108	-0.000602508	0.994963	64	-0.00188134	0.987978	44	-0.000543909	0.997069	987	0.00731958	0.816563	1353	-0.0174232	0.516952	1124	0.00884264	0.76507
MICA	13	1261	83	0.109719	0.317821	53	0.194665	0.157815	30	-0.0241498	0.894523	682	-0.0158584	0.679101	961	-0.0115435	0.720743	769	-0.0291371	0.419525
MICB	16	301	30	0.566636	0.00193554	18	0.551881	0.0193596	12	0.596301	0.0390954	162	-0.0733422	0.350904	230	-0.00261079	0.968439	187	-0.127892	0.080526
HLA-DQA1	6	11	0	NA	NA	0	NA	NA	0	NA	NA	5	NA	NA	8	NA	NA	8	NA	NA
LPL	14	73	3	NA	NA	2	NA	NA	1	NA	NA	47	0.248175	0.0889545	63	0.273354	0.0300756	50	-0.0314106	0.824281
EPHX2	45	218	14	0.293793	0.255308	8	NA	NA	6	NA	NA	117	0.0939732	0.306768	154	-0.0657832	0.411868	133	0.0949514	0.271405
CDKN2B	7	38	4	NA	NA	2	NA	NA	2	NA	NA	20	0.071735	0.748408	28	-0.0978562	0.604685	21	-0.0320911	0.883107
SH2B3	56	108	7	NA	NA	6	NA	NA	1	NA	NA	64	0.00525086	0.959568	82	-0.0620191	0.49536	72	0.0788056	0.407074
ATXN2	29	707	42	-0.00442091	0.977179	30	0.107254	0.557656	12	-0.243886	0.39873	387	-0.0160973	0.751873	527	-0.019133	0.660983	443	-0.0237655	0.61748
FURIN	15	23	1	NA	NA	1	NA	NA	0	NA	NA	9	NA	NA	18	0.441086	0.0613281	10	-0.235318	0.45682
FES	42	74	3	NA	NA	2	NA	NA	1	NA	NA	38	0.0528845	0.744487	54	0.197713	0.146331	42	-0.125708	0.415427
SEMA6D	21	28	1	NA	NA	1	NA	NA	0	NA	NA	17	0.65451	0.00697231	23	0.591516	0.00456262	19	0.373163	0.103881
CHRNA5	32	409	27	-0.00354082	0.984655	13	-0.204695	0.447705	14	0.219183	0.378643	202	-0.0632856	0.329093	308	0.0174356	0.741841	236	-0.0763405	0.201374
CHRNA3	29	124	7	NA	NA	5	NA	NA	2	NA	NA	72	0.0282323	0.810739	101	0.0844891	0.395987	78	0.016305	0.885536
HP	32	72	1	NA	NA	1	NA	NA	0	NA	NA	42	0.250612	0.104418	54	-0.0303339	0.82364	52	0.460133	0.000908981
LDLR	28	51	4	NA	NA	3	NA	NA	1	NA	NA	37	0.825683	5.13632e-07	43	0.468922	0.00210955	41	0.483422	0.00196945
APOE	3	4	0	NA	NA	0	NA	NA	0	NA	NA	2	NA	NA	2	NA	NA	3	NA	NA

## Sheet: ST8 Uncensored analysis
Supplementary Table 8. PTV burden association with ages at deaths
Gene	N variants	N carriers	N uncensored	Beta probands	Pvalue probands	N males	Beta males	Pvalue males	N females	Beta females	Pvalue females	N combined parents	Beta parents combined	Pvalue parents combined	N father	Beta father	Pvalue father	N mother	Beta mother	Pvalue mother
BRCA2	214	1005	21362	-1.3543	0.025425	8503	-2.83689	0.00180914	12859	-0.064318	0.937173	190627	-6.41824	5.87964e-17	264648	-1.05653	0.0200099	215987	-5.13314	2.86372e-27
BRCA1	117	399	21362	-2.26222	0.014697	8503	-5.54647	2.78496e-05	12859	1.28116	0.328115	190627	-7.39167	2.50899e-09	264648	-0.320194	0.665143	215987	-7.21546	6.87087e-22
TET2	399	913	21362	1.94754	0.000354654	8503	2.38587	0.0122572	12859	1.71158	0.00974164	190627	0.0678462	0.926704	264648	-0.264286	0.551017	215987	0.024572	0.958462
ATM	244	995	21362	-0.85332	0.209176	8503	-0.781116	0.503131	12859	-0.901728	0.278882	190627	-1.85426	0.0210031	264648	-0.628154	0.178613	215987	-1.20284	0.017411
